# Supplementary material for: Feminization of Male Mouse Liver by Persistent Growth Hormone Stimulation: Activation of Sex-Biased Transcriptional Networks and Dynamic Changes in Chromatin States
Source: Mol Cell Biol. 2017 Sep 12;37(19):e00301-17. doi: 10.1128/MCB.00301-17 (PMC5599723; doi:10.1128/MCB.00301-17)
Supplement: Supplemental material [file MCB.00301-17_zmb999101604s2.xlsx]

## Sheet: Table S1
Table S1. 983 Liver sex -biased genes (FPKM >1, EdgeR adjusted p<0.01) based on PolyA+ RNA-seq Exon collapsed counts (see Methods). Shown are the differential expression results obtained using EdgeR (Robinson MD et.al. Bioinformatics, 2010) normalized read counts for control male mouse liver vs control female mouse liver (comlumns F-J) and for livers of male mice treated with continous GH for 10 …
Sex-biased gene					Control Male/Control Female						cGH 10h Males/Sham treated males				cGH 1 day Males/Sham treated males				cGH 4 day Males/Sham treated males				cGH 7 day Males/Sham treated males				cGH 14 day Males/Sham treated males
Accession No.	Gene Symbol	Chromosome	Start	End	Fold Change	FPKM Female	FPKM Male	Max FPKM	Adjusted p value	FPKM Sham treated males	Ratio	Fold Change	FPKM GH 10H	Adjusted p value	Ratio	Fold Change	FPKM GH 1D	Adjusted p value	Ratio	Fold Change	FPKM GH 4D	Adjusted p value	Ratio	Fold Change	FPKM GH 7D	Adjusted p	Ratio	Fold Change	FPKM GH 14D	Adjusted p
NM_009286	Sult2a2	chr7	14318854	14364986	-4318.93	76.2851	0.0158309	76.2851	0	0	1	1	0	1	1	1	0	1	3.33559	3.33559	0.0168132	1	31.6898	31.6898	0.247752	0.0321517	918.61	918.61	9.72824	1.49e-17
NM_001111296	Sult2a1	chr7	14381594	14422759	-1456.04	114.897	0.0814015	114.897	4.23e-199	0	1	1	0	1	3.66156	3.66156	0.014459	1	8.03089	8.03089	0.0395843	1	21.2498	21.2498	0.115376	0.144485	894.063	894.063	6.83628	6.89e-12
NM_001081325	Sult2a6	chr7	14807751	14840219	-846.475	11.438	0.012106	11.438	6.71e-165	0	1	1	0	1	1	1	0	1	1	1	0	1	8.58104	8.58104	0.0444285	1	206.699	206.699	1.7075	1.22e-07
NM_001184980	Sult2a5	chr7	14209315	14256156	-6020.42	20.3427	0	20.3427	5.06e-150	0	1	1	0	1	1	1	0	1	1	1	0	1	6.06723	6.06723	0.0290417	1	220.046	220.046	1.63769	2.8e-07
NM_001101586	Sult2a3	chr7	14652903	14708342	-1966.77	8.11666	0	8.11666	4.15e-24	0	1	1	0	1	1	1	0	1	1	1	0	1	1	1	0	1	17.0667	17.0667	0.141178	0.411506
NM_008293 NM_001304800	Hsd3b1	chr3	98656116	98663717	-32.5118	1.23863	0.0379279	1.23863	4.67e-16	0	9.85272	9.85272	0.0352559	1	17.0791	17.0791	0.0562941	0.454098	235.259	235.259	0.719042	0.000110957	40.8324	40.8324	0.122623	0.0327165	207.317	207.317	0.842838	6.95e-16
NM_007813	Cyp2b13	chr7	26846513	26881215	-532.141	65.9043	0.119825	65.9043	0	0.0182805	3.11504	3.11504	0.069557	1	1.49954	1.49954	0.0377163	1	135.625	135.625	2.93165	7.59e-12	61.8566	61.8566	1.25972	1.03e-11	131.598	131.598	3.09333	4.69e-41
NR_001463 NR_001570	Xist	chrX	100655711	100678572	-1073.45	22.4781	0.0198651	22.4781	0	0.00623922	0.338023	-2.95837	0.00181631	1	0.688617	-1.45219	0.00378799	1	0.767849	-1.30234	0.00440048	1	0.479166	-2.08696	0.00250762	1	2.21237	2.21237	0.0121434	0.996318
NM_020565	Sult3a1	chr10	33577527	33599281	-3445.58	310.415	0.0795177	310.415	0	0.109049	0.533495	-1.87443	0.059388	1	0.732899	-1.36444	0.0705536	1	23.9086	23.9086	2.70607	1.05e-09	751.351	751.351	81.3395	2.87e-13	1090.43	1090.43	128.188	2.17e-16
NM_001101452	Gm4794	chr10	33486229	33501921	-1662.22	96.5155	0.0498859	96.5155	4.4e-299	0.0712436	0.116536	-8.58102	0	1	0.994102	-1.00593	0.0522048	1	5.10801	5.10801	0.338029	0.418644	617.765	617.765	41.751	3.37e-06	803.124	803.124	58.6268	1.44e-09
NM_007820	Cyp3a16	chr5	146197177	146230592	-1369.35	48.149	0.0344795	48.149	0	0.0436578	1.29345	1.29345	0.0567948	1	0.771837	-1.29561	0.0266154	1	339.246	339.246	15.2575	2.13e-09	1137.27	1137.27	46.8897	5.22e-65	2283.66	2283.66	106.779	1.27e-141
NM_001105159	Cyp3a41b	chr5	146319532	146345599	-361.945	40.6765	0.104702	40.6765	0	0.0461041	1.70402	1.70402	0.0794406	1	0.8182	-1.2222	0.0345866	1	68.8583	68.8583	3.23933	0.00224418	149.855	149.855	6.37334	4.63e-56	453.957	453.957	21.7536	6.67e-93
NM_017396	Cyp3a41a	chr5	146505623	146531712	-135.616	43.0017	0.309174	43.0017	0	0.080196	1.36833	1.36833	0.111385	1	0.580302	-1.72324	0.0419419	1	66.8621	66.8621	5.2824	0.00159526	115.595	115.595	8.21384	5.51e-31	390.898	390.898	30.9181	9.25e-48
NM_001104525	Cyp2c69	chr19	39917149	39961259	-94.0026	204.767	2.10117	204.767	1.58e-24	0.410046	3.81376	3.81376	1.63906	0.0876921	6.33065	6.33065	2.59638	2.72e-07	142.026	142.026	58.0254	3.59e-23	316.85	316.85	124.499	5.28e-171	383.527	383.527	167.039	6.87e-145
NM_177380	Cyp3a44	chr5	146585558	146617450	-198.699	106.472	0.526317	106.472	0	0.275087	1.17931	1.17931	0.350236	1	4.28591	4.28591	1.17372	0.0360025	69.2905	69.2905	19.1064	5.94e-23	318.671	318.671	85.181	4.34e-179	435.763	435.763	130.168	3.3e-303
NM_008030	Fmo3	chr1	164883930	164914622	-180.99	115.64	0.620898	115.64	0	0.348799	0.800559	-1.24913	0.292062	1	4.1561	4.1561	1.42393	0.498933	43.3784	43.3784	15.3885	5.73e-10	159.801	159.801	53.7424	1.84e-20	162.233	162.233	60.477	2.19e-17
NM_001081067	A1bg	chr15	60749143	60752825	-482.22	1238.83	2.48048	1238.83	9.75e-39	4.49025	1.03112	1.03112	4.70893	1	6.90461	6.90461	29.846	5.08e-09	636.373	636.373	2730.28	1.71e-77	401.16	401.16	1632.22	2.9e-77	445.331	445.331	2020.14	4.06e-69
NM_146232	Slc22a26	chr19	7856472	7877157	-56.387	42.7129	0.753669	42.7129	2.33e-258	0.237847	3.31497	3.31497	0.863655	0.188754	8.09231	8.09231	2.00245	2.89e-08	95.9117	95.9117	24.0207	9.65e-43	91.8558	91.8558	22.4491	1.76e-152	216.99	216.99	59.276	1.9e-259
NM_134256	Slc22a27	chr19	7938878	8040517	-37.8484	8.05594	0.220516	8.05594	2.22e-147	0.0500284	5.34585	5.34585	0.334448	0.0156053	4.57048	4.57048	0.249736	0.154576	56.4664	56.4664	3.28373	2.22e-30	58.6609	58.6609	3.27219	3.85e-63	183.029	183.029	11.5792	1.35e-156
NM_009997	Cyp2a4	chr7	27092210	27100107	-90.1839	106.762	1.15784	106.762	0	0.709996	2.75803	2.75803	2.05905	0.0853634	7.2901	7.2901	5.11324	8.33e-08	170.108	170.108	117.825	9.39e-38	323.958	323.958	215.131	1.77e-56	260.604	260.604	195.674	7.15e-173
NM_019545	Hao2	chr3	98678441	98697153	-22.9527	46.3506	1.94885	46.3506	2.54e-22	0.430437	4.85165	4.85165	2.22156	0.0120604	1.92598	1.92598	0.834672	0.58869	33.8288	33.8288	14.6025	2.18e-09	18.0673	18.0673	7.37385	1.63e-14	58.8279	58.8279	27.5685	1.01e-67
NM_010000	Cyp2b9	chr7	26958427	26995679	-56.3641	128.113	2.21092	128.113	0	1.86109	2.95472	2.95472	5.66318	0.581608	3.90654	3.90654	7.0287	0.0542693	55.1332	55.1332	99.6551	1.75e-18	46.1182	46.1182	78.2108	2.23e-14	57.5872	57.5872	109.108	3.71e-16
NM_001032727 NM_176998 NM_178765 NM_001285840 NM_001285841 NM_001285842 NM_001285843 NM_001285844	Sybu	chr15	44503402	44584004	-17.3988	1.13639	0.0631792	1.13639	1.61e-44	0.0170149	8.53109	8.53109	0.165402	0.00206862	15.1859	15.1859	0.272029	0.000216764	58.718	58.718	1.06282	9.83e-46	57.3269	57.3269	0.983532	3.83e-38	81.8842	81.8842	1.62676	1.12e-53
NM_007804	Cux2	chr5	122310224	122497834	-30.3868	2.95799	0.0910776	2.95799	6.76e-102	0.0446543	17.0622	17.0622	0.825164	1.07e-29	121.337	121.337	5.51034	2.13e-158	125.814	125.814	5.69352	2.19e-136	127.388	127.388	5.45641	8.74e-175	98.2325	98.2325	4.65274	1.68e-93
NM_134246	Acot3	chr12	85393100	85400514	-22.5544	8.11988	0.338738	8.11988	5.85e-158	0.15649	5.03191	5.03191	0.831117	3.64e-05	53.5059	53.5059	8.35559	6.87e-65	117.605	117.605	18.3624	4.19e-202	108.02	108.02	15.9329	7.38e-214	87.338	87.338	14.3566	3.16e-195
NM_172776	Slc22a29	chr19	8234657	8293329	-9.89774	1.37851	0.132204	1.37851	9.16e-23	0.03285	6.12226	6.12226	0.221513	0.223183	2.4157	2.4157	0.0743414	1	2.37167	2.37167	0.0780427	0.935983	7.62447	7.62447	0.240079	0.00293802	14.8432	14.8432	0.570093	6.08e-10
NM_010004	Cyp2c40	chr19	39841562	39887304	-9.78034	132.892	13.0762	132.892	6.05e-15	3.62114	2.4992	2.4992	9.29472	0.330934	3.98335	3.98335	13.9467	0.000129988	17.3061	17.3061	60.9866	2.17e-17	20.0999	20.0999	66.6003	1.25e-26	20.2198	20.2198	74.3454	3.07e-23
NM_175406	Atp6v0d2	chr4	19803984	19849713	-11.7273	4.22491	0.347295	4.22491	7.04e-70	0.182369	1.38902	1.38902	0.27404	1	2.29676	2.29676	0.437711	0.0573102	5.60164	5.60164	1.04946	2.21e-13	3.69429	3.69429	0.635887	0.00134858	5.57073	5.57073	1.10747	4.77e-13
NM_011994	Abcd2	chr15	90976301	91022238	-6.43098	6.53619	0.981516	6.53619	3.24e-89	0.284216	4.41339	4.41339	1.32804	3.85e-17	9.61078	9.61078	2.71213	1.48e-49	22.7736	22.7736	6.41642	2.63e-70	14.7199	14.7199	3.87189	2.08e-37	23.6826	23.6826	7.01888	6.13e-122
NM_026947	Eci3	chr13	35038482	35055678	-39.6878	4.02997	0.101	4.02997	9.9e-91	0.188484	0.950023	-1.05261	0.194353	1	2.26771	2.26771	0.44231	0.211849	25.3262	25.3262	4.91391	5.16e-27	38.223	38.223	7.05106	3.41e-48	36.7736	36.7736	7.50315	2.46e-47
NM_001163577 NM_008935 NM_001163585 NM_001163584 NM_001163578 NM_001163582 NM_001163581 NM_001163583	Prom1	chr5	44384860	44486007	-24.7339	2.55092	0.100536	2.55092	2.79e-134	0.133701	0.824385	-1.21302	0.111468	1	2.14433	2.14433	0.270543	0.101707	15.7202	15.7202	2.02688	3.13e-18	14.6427	14.6427	1.78134	4.38e-48	21.7445	21.7445	2.94932	1.11e-49
NM_007809	Cyp17a1	chr19	46741654	46747490	-15.0739	3.52913	0.218071	3.52913	1.19e-52	0.203501	1.14149	1.14149	0.230653	1	1.69699	1.69699	0.331081	0.854525	4.75717	4.75717	0.928461	0.000405131	13.3895	13.3895	2.47451	6.19e-06	14.6258	14.6258	2.89405	5.13e-27
NM_016974	Dbp	chr7	52960616	52965573	2.75415	3.15085	8.43917	8.43917	2.17e-11	0.184036	1.03819	1.03819	0.194874	1	0.940458	-1.06331	0.155468	1	1.15533	1.15533	0.206214	1	1.21026	1.21026	0.200753	1	1.48236	1.48236	0.299215	0.881814
NM_018866	Cxcl13	chr5	96385957	96390087	-8.77735	3.58294	0.388066	3.58294	9.58e-05	0.223628	2.35567	2.35567	0.534546	0.869718	1.06651	1.06651	0.2118	1	1.65609	1.65609	0.350042	0.932468	2.08734	2.08734	0.420613	0.375816	3.03828	3.03828	0.684007	0.0222807
NM_001101467	Cyp2a22	chr7	27716649	27724405	-36.5002	15.304	0.411169	15.304	1.12e-69	1.1175	0.86706	-1.15332	0.96912	1	0.961512	-1.04003	1.02997	1	8.11312	8.11312	8.54617	1e-35	22.5955	22.5955	22.6026	8.23e-30	13.058	13.058	14.5677	8.44e-43
NM_010001	Cyp2c37	chr19	40066913	40086733	-9.17518	92.7102	9.75317	92.7102	9.35e-116	7.34864	1.54078	1.54078	11.6145	0.23877	2.5293	2.5293	17.8798	1.82e-05	5.47963	5.47963	38.7802	3.74e-29	8.888	8.888	59.4332	1.17e-36	7.63519	7.63519	56.822	9.6e-47
NM_025429	Serpinb1a	chr13	32933960	32943054	-9.08295	3.65665	0.382406	3.65665	1.36e-32	0.294593	1.722	1.722	0.544595	1	2.2521	2.2521	0.661249	0.225769	2.50566	2.50566	0.744134	0.0327532	3.28454	3.28454	0.914679	0.00393752	2.93796	2.93796	0.910078	0.000907746
NM_138750 NM_178047	Prom2	chr2	127352688	127367153	-6.80032	1.66716	0.236913	1.66716	1.25e-41	0.13489	1.26759	1.26759	0.176191	1	3.12464	3.12464	0.401324	0.0107979	4.93691	4.93691	0.650466	3.02e-10	1.18691	1.18691	0.148096	1	5.13563	5.13563	0.709094	3.13e-11
NM_011579	Tgtp1	chr11	48798830	48805748	-5.93948	7.07964	1.14253	7.07964	0.000765835	0.579348	2.58684	2.58684	1.54083	0.141559	1.01719	1.01719	0.574668	1	1.2616	1.2616	0.700123	0.974403	1.75559	1.75559	0.930437	0.457397	3.12365	3.12365	1.89079	3.21e-10
NM_010003	Cyp2c39	chr19	39585311	39643019	-7.72958	211.332	26.3019	211.332	7.77e-114	17.4956	2.01708	2.01708	36.1548	0.172515	3.17333	3.17333	53.5267	0.00038671	7.26575	7.26575	122.428	2.58e-18	8.75017	8.75017	138.862	1.72e-19	10.9733	10.9733	194.148	1.23e-24
NM_010766	Marco	chr1	122371114	122401661	-7.54638	9.07824	1.15254	9.07824	3.18e-06	0.796663	2.22132	2.22132	1.76478	0.155128	2.13255	2.13255	1.60367	0.373637	1.90034	1.90034	1.42068	0.0775756	1.71566	1.71566	1.21154	0.308701	3.45268	3.45268	2.64825	1.18e-08
NM_001080934	Slc16a5	chr11	115323786	115335712	-6.59754	7.37281	1.07917	7.37281	6.82e-95	0.649923	5.52616	5.52616	3.75554	8.84e-27	13.9521	13.9521	8.8635	1.6e-40	16.6877	16.6877	10.6574	9.73e-75	13.3955	13.3955	8.09044	8.06e-100	12.969	12.969	8.79746	3e-86
NM_001145164	Tgtp2	chr11	48870697	48877714	-5.8228	5.50806	0.907203	5.50806	0.000758665	0.52378	2.48486	2.48486	1.33891	0.134585	0.990345	-1.00975	0.508488	1	1.0823	1.0823	0.547755	1	1.64602	1.64602	0.788631	0.505212	2.96717	2.96717	1.61791	9.88e-11
NM_013623	Orm3	chr4	63017195	63020545	-4.70457	16.9759	3.45511	16.9759	2.85e-14	1.73616	1.5909	1.5909	2.91827	1	1.72173	1.72173	2.93155	0.583217	3.2034	3.2034	5.45791	0.000949402	3.90392	3.90392	6.40278	3.84e-12	16.4985	16.4985	30.3145	4.23e-39
NM_144869	BC021614	chr19	4057486	4059294	-6.03629	83.3971	13.218	83.3971	1.5e-07	8.74772	3.67141	3.67141	32.6985	0.000952549	0.750374	-1.33267	6.34609	0.307068	2.21899	2.21899	18.7081	3.7e-07	2.37626	2.37626	18.8952	5.67e-14	2.10029	2.10029	18.237	2.03e-05
NM_145711	Tox	chr4	6614532	6917870	-5.70251	1.20335	0.20063	1.20335	1.37e-14	0.131278	1.58966	1.58966	0.217792	1	1.40508	1.40508	0.175696	1	3.93746	3.93746	0.510431	0.000390127	2.85953	2.85953	0.350253	0.0087382	4.44445	4.44445	0.585124	2.09e-06
NM_010011	Cyp4a10	chr4	115190891	115206254	-4.43949	54.9537	11.9408	54.9537	9.83e-26	6.05672	4.18809	4.18809	25.9736	2.5e-05	19.5173	19.5173	114.415	4.97e-33	17.7071	17.7071	103.33	2.59e-35	19.3585	19.3585	106.253	8.24e-27	8.28228	8.28228	51.1101	3.31e-20
NM_001081205	Nipal1	chr5	73039034	73062317	-4.85766	3.00751	0.593523	3.00751	4.52e-59	0.344171	3.11928	3.11928	1.12821	6.09e-07	9.85384	9.85384	3.36227	8.61e-53	12.5295	12.5295	4.26156	3.6e-73	10.7676	10.7676	3.4633	1.77e-56	9.37768	9.37768	3.31266	4.25e-47
NM_183257	Hamp2	chr7	31707390	31709200	-9.69822	329.542	32.6571	329.542	3.45e-36	39.9763	2.13572	2.13572	87.7178	0.00135617	0.875682	-1.14197	33.7334	1	3.5871	3.5871	137.954	1.26e-13	13.5199	13.5199	492.614	5.2e-48	4.99997	4.99997	203.216	4.92e-21
NM_007822	Cyp4a14	chr4	115158804	115168746	-2.5315	25.3619	9.6681	25.3619	2.26e-07	3.17704	5.73966	5.73966	18.6748	2.81e-08	12.9814	12.9814	40.0137	6.46e-11	9.72755	9.72755	29.7255	7.61e-25	4.6433	4.6433	13.2473	0.00937727	5.14069	5.14069	16.7121	8.98e-09
NM_013809	Cyp2g1	chr7	27593945	27606216	-6.29206	2.20892	0.349034	2.20892	1.51e-18	0.278893	1.31561	1.31561	0.371006	1	3.68705	3.68705	0.994478	0.0947078	11.0085	11.0085	2.926	1.63e-16	9.52597	9.52597	2.39502	1.52e-15	10.6224	10.6224	2.92118	2.02e-13
NM_053215	Ugt2b37	chr5	87669516	87683813	-4.38181	6.95934	1.54457	6.95934	1.18e-10	0.977117	1.12835	1.12835	1.13011	1	2.0758	2.0758	1.92785	0.0183299	2.76151	2.76151	2.60116	0.000614168	6.6268	6.6268	5.89715	5.7e-13	8.94375	8.94375	8.84871	1.82e-59
NM_011333	Ccl2	chr11	81849078	81850954	-4.46492	2.04629	0.432328	2.04629	0.0072643	0.288462	1.3073	1.3073	0.364943	1	1.58099	1.58099	0.433296	1	4.04019	4.04019	1.07832	0.00533126	1.82338	1.82338	0.449394	0.89868	6.62905	6.62905	1.96372	0.000252859
NR_046233	Rn45s	chr17	39979941	39985774	1.95001	397.582	747.336	747.336	9.49e-07	56.1224	1.27587	1.27587	72.9458	0.144757	1.33643	1.33643	71.9671	0.113538	0.812013	-1.23151	43.7694	0.387186	0.864045	-1.15735	43.7076	0.91094	2.18547	2.18547	123.707	3.21e-05
NM_010390	H2-Q1	chr17	35457502	35462044	-4.46918	6.74789	1.43692	6.74789	8.19e-31	1.00036	1.2559	1.2559	1.30841	1	0.762285	-1.31184	0.724929	1	1.50842	1.50842	1.47153	0.384151	1.05008	1.05008	0.956382	1	2.33487	2.33487	2.31142	0.00057481
NR_108041	9030619P08Rik	chr15	75258035	75262259	-4.68805	37.0683	7.65119	37.0683	2.29e-70	6.71699	1.41404	1.41404	9.80271	0.673045	4.7138	4.7138	30.6409	4.59e-13	6.74386	6.74386	43.8181	1.17e-42	7.72223	7.72223	47.6065	3.59e-62	7.00829	7.00829	47.8861	2.38e-50
NM_001034859	Gm4841	chr18	60427954	60432921	-10.5366	2.28691	0.206773	2.28691	0.00140412	0.42492	1.62026	1.62026	0.705095	1	0.838963	-1.19195	0.328563	1	1.06432	1.06432	0.432041	1	1.08527	1.08527	0.413235	1	1.16649	1.16649	0.501239	1
NM_030687	Slco1a4	chr6	141753960	141804692	-3.43757	16.0291	4.48078	16.0291	8.21e-30	2.97831	1.65773	1.65773	5.08092	0.269309	1.65459	1.65459	4.74909	0.141247	2.84725	2.84725	8.20117	7.42e-06	2.21291	2.21291	6.02073	0.00184569	3.07599	3.07599	9.30332	5.82e-10
NM_010002	Cyp2c38	chr19	39464045	39537565	-3.67762	22.0452	5.75607	22.0452	2.17e-39	4.30833	1.91666	1.91666	8.48666	0.107778	3.12572	3.12572	13.0107	1e-06	4.02879	4.02879	16.7641	5.46e-13	5.13067	5.13067	20.0432	3.54e-11	4.06096	4.06096	17.7437	6.76e-12
NM_010924	Nnmt	chr9	48399994	48413182	-2.38504	13.5439	5.45498	13.5439	8.82e-10	2.67109	1.10168	1.10168	3.05013	1	0.742908	-1.34606	1.88699	1	3.10578	3.10578	8.02789	0.00101151	5.31152	5.31152	12.97	5.29e-25	9.68744	9.68744	26.4853	7.04e-46
NM_013703 NM_001161420	Vldlr	chr19	27291509	27328721	-3.8956	1.69515	0.418227	1.69515	6.42e-32	0.338468	2.05169	2.05169	0.72429	0.0275045	2.70979	2.70979	0.879995	0.155149	2.56484	2.56484	0.84783	3.51e-05	1.38281	1.38281	0.426218	1	3.07582	3.07582	1.05506	6.23e-08
NM_145076 NM_001272064 NM_001272076	Trim24	chr6	37850486	37918445	-3.36814	4.71511	1.34909	4.71511	8.62e-38	0.968436	2.1149	2.1149	2.11388	9.47e-07	5.2872	5.2872	4.95411	3.35e-35	5.60564	5.60564	5.26486	5.47e-50	4.94551	4.94551	4.36217	3.31e-25	5.79615	5.79615	5.7433	4.24e-52
NM_201643	Ugt1a5	chr1	90062586	90116577	-4.22067	5.11268	1.16627	5.11268	1.66e-34	1.10506	1.55773	1.55773	1.78396	1	2.42651	2.42651	2.60823	0.00206871	8.42271	8.42271	9.07098	3.56e-29	13.3789	13.3789	13.6105	1.17e-37	10.467	10.467	11.7757	2.28e-25
NM_153564	Gbp5	chr3	142159897	142185308	-3.84136	1.18251	0.293151	1.18251	0.00697522	0.258254	1.45845	1.45845	0.390905	1	1.00289	1.00289	0.244761	1	2.07406	2.07406	0.526491	0.0187959	1.51758	1.51758	0.36342	0.55298	2.64849	2.64849	0.674698	0.000289522
NM_008491	Lcn2	chr2	32240156	32243259	2.03123	41.0159	80.2241	80.2241	0.000544568	8.99683	2.18167	2.18167	20.225	0.00117792	0.527923	-1.89422	4.60203	0.00998326	2.47687	2.47687	21.4769	0.0197291	1.42375	1.42375	11.6517	0.235211	37.2336	37.2336	341.107	2.1e-21
NM_018881	Fmo2	chr1	164805177	164828843	-3.91501	4.04897	0.99626	4.04897	1.74e-32	0.893866	2.06018	2.06018	1.88043	0.00784129	8.86586	8.86586	7.60761	1.66e-23	13.7946	13.7946	11.8552	1.28e-105	13.0353	13.0353	10.584	7.05e-73	5.83482	5.83482	5.20697	1.28e-32
NM_133994	Gstt3	chr10	75236866	75244159	-4.74795	34.9409	7.07455	34.9409	2.41e-57	7.85965	1.51228	1.51228	12.0979	0.0212333	3.55217	3.55217	26.7448	3.09e-21	8.42494	8.42494	63.1928	1.63e-40	12.146	12.146	86.1491	2.07e-103	5.76754	5.76754	45.4659	6.3e-34
NM_008361	Il1b	chr2	129190315	129196856	-3.20951	2.7704	0.833948	2.7704	2.72e-05	0.635408	1.64126	1.64126	1.06136	1	1.16026	1.16026	0.680435	1	1.49201	1.49201	0.90557	0.53425	1.61398	1.61398	0.923222	0.321277	3.23199	3.23199	2.05174	3.88e-07
NM_008341	Igfbp1	chr11	7097789	7102549	-2.72003	11.3611	4.02208	11.3611	2.49e-14	2.6269	1.67589	1.67589	4.45719	1	2.61296	2.61296	6.50222	0.0294969	4.00519	4.00519	10.0003	8.88e-05	6.33964	6.33964	15.0029	2.6e-08	5.56912	5.56912	14.8218	8.61e-05
NM_008599	Cxcl9	chr5	92750356	92757105	-3.38668	3.45036	0.979357	3.45036	2.3e-07	0.800625	1.92111	1.92111	1.58956	0.125232	1.2317	1.2317	0.942529	1	3.79131	3.79131	2.95071	1.13e-21	4.57565	4.57565	3.36904	2.47e-22	4.38516	4.38516	3.54625	2.05e-25
NM_010422	Hexb	chr13	97946285	97968312	-3.21719	8.71757	2.62889	8.71757	4.02e-41	2.02952	1.18411	1.18411	2.48921	1	1.40327	1.40327	2.78294	0.453737	1.8794	1.8794	3.70464	2.52e-05	2.21359	2.21359	4.12495	5.08e-09	3.01687	3.01687	6.12261	6.66e-10
NM_018734 NM_001289492 NM_001289493	Gbp3	chr3	142223459	142236176	-3.70351	2.49277	0.646285	2.49277	1.15e-07	0.616678	1.71473	1.71473	1.0912	0.696708	0.920679	-1.08615	0.550315	1	2.06309	2.06309	1.23602	0.000132414	2.52022	2.52022	1.42698	7.5e-05	3.13772	3.13772	1.99377	9.67e-14
NM_021274	Cxcl10	chr5	92775664	92777915	-4.9118	3.53741	0.684171	3.53741	0.00241068	0.884585	1.12699	1.12699	0.980573	1	1.01896	1.01896	0.850155	1	3.90403	3.90403	3.22315	1.9e-06	2.82372	2.82372	2.18506	6.21e-06	2.00485	2.00485	1.84841	0.145536
NM_011851	Nt5e	chr9	88222446	88266927	-3.90073	22.7987	5.64365	22.7987	2.25e-73	5.78734	1.56285	1.56285	9.27941	0.0183462	2.19033	2.19033	12.2087	8.27e-07	4.06706	4.06706	22.7034	2.74e-30	4.50144	4.50144	23.6424	3.18e-36	4.53491	4.53491	26.4649	2.3e-31
NM_018887 NM_001285947 NM_001285948	Cyp39a1	chr17	43804320	43888380	-3.60005	6.04729	1.60866	6.04729	1.41e-36	1.53561	1.26128	1.26128	1.96798	1	1.44586	1.44586	2.11273	0.519682	3.14374	3.14374	4.60687	6.37e-09	2.32125	2.32125	3.20317	0.027803	3.20686	3.20686	4.93117	2.18e-14
NM_206537	Cyp2c54	chr19	40112429	40148303	-2.16664	131.183	58.4076	131.183	1.54e-27	33.3404	1.74132	1.74132	59.3534	0.00138975	2.47333	2.47333	78.9158	2.23e-06	1.53553	1.53553	49.1423	0.00585268	1.86335	1.86335	56.2006	6.32e-05	0.798589	-1.25221	26.8072	0.403305
NM_011314	Saa2	chr7	54007202	54009684	3.64443	347.919	1218.27	1218.27	1.29e-05	88.5512	5.53013	5.53013	500.129	2.61e-06	0.364241	-2.74543	30.8063	0.028844	0.473287	-2.11288	40.2165	0.537364	0.34669	-2.88442	27.7641	0.00115872	31.4901	31.4901	2820.32	1.51e-10
NM_010260	Gbp2	chr3	142283626	142300972	-2.99752	3.92206	1.25634	3.92206	0.000136102	1.0032	1.34447	1.34447	1.3725	1	0.941968	-1.06161	0.907754	1	1.67702	1.67702	1.61638	0.0526427	1.44431	1.44431	1.31322	0.212551	2.79876	2.79876	2.88652	2.75e-11
NM_021893	Cd274	chr19	29441927	29462584	-4.35054	1.14466	0.250919	1.14466	2.39e-05	0.295028	1.91888	1.91888	0.5854	0.503778	1.60294	1.60294	0.454007	0.338024	2.23549	2.23549	0.642079	0.000194827	2.59208	2.59208	0.704159	6.54e-05	2.81313	2.81313	0.846465	2.43e-07
NM_011315	Saa3	chr7	53967367	53971046	2.75178	8.73392	23.0843	23.0843	0.00124533	2.30775	2.19122	2.19122	4.99134	0.199665	0.976265	-1.02431	2.12548	1	1.28997	1.28997	2.75876	1	1.72048	1.72048	3.51822	0.416905	31.6076	31.6076	74.1646	7.03e-06
NM_011169 NM_001253781 NM_001253782	Prlr	chr15	10106992	10266775	-3.32467	20.2483	5.87126	20.2483	7.57e-86	5.43561	1.96453	1.96453	10.9094	1.98e-08	3.50992	3.50992	18.2905	6.61e-25	8.47852	8.47852	44.0769	1.76e-58	12.3955	12.3955	60.9548	1.28e-101	7.02558	7.02558	38.4505	2.99e-38
NM_001033302	Ciart	chr3	95682427	95686151	2.90095	0.52363	1.4854	1.4854	2.59e-05	0.141232	0.810541	-1.23374	0.117315	1	1.35681	1.35681	0.178943	1	1.36628	1.36628	0.188849	1	1.05929	1.05929	0.134385	1	1.49927	1.49927	0.211716	1
NM_134247	Acot4	chr12	85379328	85385673	-3.32785	10.0676	2.91756	10.0676	1.42e-49	2.73526	2.10142	2.10142	5.83722	6.57e-09	4.97821	4.97821	13.009	4.57e-49	7.15869	7.15869	18.6711	4.27e-58	8.75402	8.75402	21.5677	5.26e-82	5.33065	5.33065	14.5385	5.94e-39
NM_145424	BC089597	chr10	127303531	127314375	-3.23032	107.674	32.149	107.674	7.81e-61	29.5381	1.26049	1.26049	38.0734	0.766699	1.83952	1.83952	52.1049	3.26e-06	3.3392	3.3392	94.6798	6.23e-34	3.85066	3.85066	103.026	3.24e-43	3.64928	3.64928	108.363	4.91e-26
NM_001135115	Gm12250	chr11	57997344	58003700	-3.40402	3.02246	0.85473	3.02246	0.00165104	0.835392	1.21688	1.21688	1.05329	1	0.923032	-1.08339	0.734237	1	1.79656	1.79656	1.45359	0.0293487	1.99918	1.99918	1.53271	0.0461048	1.40961	1.40961	1.19416	0.249403
NM_011016	Orm2	chr4	63023482	63026911	2.01848	47.3256	91.8758	91.8758	0.0034264	13.1626	3.31319	3.31319	44.8974	3.65e-18	1.03803	1.03803	13.1226	1	1.92168	1.92168	24.2606	0.226268	1.06388	1.06388	12.7731	1	22.4613	22.4613	300.822	4.28e-27
NM_022021 NM_001146287	Cables1	chr18	11997782	12104136	-2.21632	1.23039	0.536048	1.23039	1.36e-09	0.342809	1.25981	1.25981	0.440776	1	2.19125	2.19125	0.729262	0.00224244	1.95298	1.95298	0.642226	0.00670993	1.84719	1.84719	0.575968	0.111958	2.8679	2.8679	1.01723	4.56e-06
NM_025557	Pcp4l1	chr1	173103394	173126399	-2.99265	13.0001	4.15177	13.0001	4.22e-24	3.71564	0.693535	-1.44189	2.63488	0.411065	1.30824	1.30824	4.70089	0.331889	1.26411	1.26411	4.52168	0.275472	1.26017	1.26017	4.25883	1	1.30934	1.30934	5.0692	0.563555
NM_172050	Cd300e	chr11	114913230	114923352	-2.19846	1.07633	0.467179	1.07633	0.00560336	0.311187	2.73065	2.73065	0.906956	0.0183462	1.5238	1.5238	0.482545	0.772792	1.72233	1.72233	0.53397	0.474307	1.49716	1.49716	0.43748	1	2.90931	2.90931	0.910439	0.000265044
NM_007824	Cyp7a1	chr4	6192758	6202778	-1.56234	22.1824	13.7148	22.1824	0.00136784	6.48515	3.41051	3.41051	22.4814	5.76e-19	2.17191	2.17191	13.4894	0.0183744	4.11521	4.11521	25.721	4.72e-07	2.28116	2.28116	13.3209	7.13e-10	3.2961	3.2961	21.4001	1.02e-18
NM_145555 NM_001168500 NM_001243306 NM_001243305 NM_181047 NM_001168498	Ncmap	chr4	134925491	134954142	-2.98059	1.01267	0.331133	1.01267	4.45e-11	0.296514	0.822066	-1.21645	0.258509	1	1.08608	1.08608	0.307285	1	2.34402	2.34402	0.694007	0.0083067	3.62141	3.62141	1.0046	3.71e-05	3.78289	3.78289	1.11902	9e-06
NM_016771	Sult1d1	chr5	87983674	87998031	-2.50271	35.5351	13.6674	35.5351	1.05e-31	10.4959	1.0381	1.0381	11.1461	1	1.2495	1.2495	12.5989	0.65031	1.59329	1.59329	16.08	0.00590765	1.38864	1.38864	13.2229	0.0780123	1.81337	1.81337	19.2137	6.09e-06
NM_153133	Rdh9	chr10	127213460	127229753	-1.44474	12.9324	8.62879	12.9324	6.63e-07	3.82544	1.47298	1.47298	5.77867	0.0420455	1.68818	1.68818	6.22257	0.0012989	2.65326	2.65326	9.75143	2e-15	4.54794	4.54794	15.7647	4.31e-37	3.78045	3.78045	14.5392	3.77e-30
NM_176920	Lrtm1	chr14	29831393	29846828	-3.74253	1.94774	0.50214	1.94774	2.83e-24	0.586392	1.36804	1.36804	0.813974	1	0.820747	-1.2184	0.462732	1	0.941053	-1.06264	0.520669	1	0.882681	-1.13291	0.470998	1	1.82852	1.82852	1.05855	0.511108
NM_001033775	Trim80	chr11	115301858	115309582	-2.4594	1.30306	0.516014	1.30306	8.2e-07	0.395174	2.66436	2.66436	1.10071	0.00339181	6.19169	6.19169	2.40657	9.54e-14	4.47525	4.47525	1.73474	2.19e-15	4.4617	4.4617	1.63152	6.79e-14	5.09788	5.09788	2.01274	1.94e-12
NM_001039646	Gbp10	chr5	105644717	105668552	-2.83531	6.39464	2.1738	6.39464	5.14e-08	1.95837	1.33161	1.33161	2.66482	1	1.45083	1.45083	2.71347	0.284415	4.10262	4.10262	7.69712	6.59e-15	4.3758	4.3758	7.79428	3.58e-10	2.28184	2.28184	4.45331	9.31e-13
NM_001162926	Fam84b	chr15	60650550	60656635	-3.28995	4.47124	1.31569	4.47124	1.47e-46	1.37199	2.2627	2.2627	3.17217	2.31e-10	3.32533	3.32533	4.38136	3.85e-19	7.6811	7.6811	10.1124	5.06e-39	6.23514	6.23514	7.75557	1.29e-67	4.4917	4.4917	6.26191	6.71e-39
NM_010024	Dct	chr14	118412011	118451468	-2.99328	5.50381	1.77501	5.50381	4.79e-24	1.70222	0.857691	-1.16592	1.50305	1	1.57258	1.57258	2.59255	0.35221	2.53522	2.53522	4.15182	1.74e-07	3.72338	3.72338	5.76018	3.84e-15	3.63901	3.63901	6.18096	1.01e-07
NM_145545 NM_001083312	Gbp7	chr3	142193299	142213115	-3.01578	4.45246	1.41989	4.45246	7.84e-09	1.38854	1.38702	1.38702	1.97389	0.629821	1.76794	1.76794	2.35481	0.000135988	2.34669	2.34669	3.13872	5.58e-15	2.29834	2.29834	2.90309	3.64e-12	2.45052	2.45052	3.45296	2.37e-19
NM_029898 NM_001168405 NM_001168403 NM_001168404	Ankrd55	chr13	113078658	113134849	-3.34332	3.13564	0.898473	3.13564	2.89e-19	0.978389	0.95522	-1.04688	0.969021	1	1.17986	1.17986	1.12491	1	1.0586	1.0586	1.01037	1	0.718364	-1.39205	0.646596	0.823051	0.941148	-1.06253	0.944791	1
NM_009999	Cyp2b10	chr7	26682676	26711643	-2.63367	13.5916	4.95297	13.5916	1.23e-17	4.30861	1.3918	1.3918	6.15743	0.9701	2.23389	2.23389	9.29569	0.000833979	3.96733	3.96733	16.5468	2.45e-21	5.06936	5.06936	19.9474	7.39e-24	3.10081	3.10081	13.6745	2.43e-17
NM_016978	Oat	chr7	139749157	139768081	-2.20087	116.184	50.8916	116.184	4.64e-33	37.0485	1.28439	1.28439	48.5333	0.62248	0.99994	-1.00006	35.5123	1	1.7266	1.7266	61.0318	0.00177828	2.59306	2.59306	86.7593	1.12e-14	1.77183	1.77183	65.8742	0.000474278
NM_008706	Nqo1	chr8	109912124	109927105	-2.29213	3.26921	1.36445	3.26921	7.15e-12	1.04644	1.73216	1.73216	1.87589	0.171964	2.91244	2.91244	2.97401	1.53e-09	2.34307	2.34307	2.37356	6.38e-06	2.93392	2.93391	2.80452	2.47e-10	2.65244	2.65244	2.81644	2.3e-08
NM_133670	Sult1a1	chr7	133816383	133819871	-2.79481	132.402	45.6702	132.402	3.39e-55	42.7946	1.43454	1.43454	62.8046	0.608797	2.29418	2.29418	94.0698	5.76e-05	3.7093	3.7093	152.401	5.02e-18	3.6701	3.6701	142.485	3.71e-17	3.42296	3.42296	147.666	2.72e-14
NM_172856	Cers6	chr2	68699613	68949347	-1.59006	1.94826	1.17338	1.94826	2.22e-05	0.632116	1.89335	1.89335	1.22269	0.00347758	2.61372	2.61372	1.58837	8.48e-09	3.51756	3.51756	2.1372	8.71e-23	3.74633	3.74633	2.14657	3.27e-24	4.47685	4.47685	2.86834	1.68e-25
NM_009738	Bche	chr3	73439730	73512337	-2.40043	17.0151	6.82453	17.0151	2.43e-37	5.53061	1.59679	1.59679	9.04201	0.00135617	1.90988	1.90988	10.1546	1.04e-06	2.59165	2.59165	13.7628	5.02e-17	3.13827	3.13827	15.726	4.71e-25	2.85746	2.85746	15.9246	1.53e-19
NM_025569	Mgst3	chr1	169302514	169323928	-2.00914	11.165	5.32144	11.165	1.78e-09	3.65739	1.79188	1.79188	6.69691	0.0228471	2.85486	2.85486	9.98892	9.06e-13	3.15237	3.15237	11.0718	8.45e-17	2.89879	2.89879	9.59148	3.53e-15	3.0904	3.0904	11.322	2.42e-15
NM_007618	Serpina6	chr12	104884841	104895281	-2.13467	150.989	68.1832	150.989	1.19e-16	49.5065	1.28107	1.28107	64.7116	0.673317	1.87766	1.87766	89.0649	7.3e-07	9.21379	9.21379	432.522	7.86e-16	34.9511	34.9511	1563.97	9.6e-143	14.5405	14.5405	723.732	1.5e-20
NM_024226 NM_194054 NM_194053 NM_194052 NM_194051	Rtn4	chr11	29592897	29644414	-2.26764	11.0141	4.6806	11.0141	2.74e-28	3.62809	1.29743	1.29743	4.82761	1	1.45768	1.45768	5.09044	0.100761	2.20622	2.20622	7.71456	1.97e-07	2.2356	2.2356	7.36252	1.9e-07	2.68221	2.68221	9.85149	2.9e-11
NM_026167 NM_001290476	Klhl13	chrX	22796396	22942208	-2.23593	2.38128	1.01789	2.38128	2.76e-15	0.78521	1.05159	1.05159	0.844931	1	1.39991	1.39991	1.05195	0.257039	1.85229	1.85229	1.39512	0.000637818	1.7112	1.7112	1.22019	0.00351869	1.86814	1.86814	1.48056	6.99e-05
NM_145368	Acnat2	chr4	49392716	49421023	-3.39473	39.3822	11.149	39.3822	4.47e-57	12.9866	1.98854	1.98854	26.3623	2.23e-08	3.03458	3.03458	37.8836	3.19e-13	4.68011	4.68011	58.2005	2.28e-43	4.19284	4.19284	49.28	3.15e-40	4.40292	4.40292	57.7351	3.93e-31
NM_011864 NM_001201470	Papss2	chr19	32694494	32741677	-2.62296	50.0515	18.3831	50.0515	5.04e-36	16.7727	1.06089	1.06089	18.1775	1	2.24896	2.24896	36.1982	2.8e-12	2.7432	2.7432	44.1491	1.46e-20	3.139	3.139	47.6686	1.98e-24	2.2213	2.2213	37.5087	1.35e-11
NM_025829	Eif4e3	chr6	99575130	99616765	-2.24466	2.10164	0.90521	2.10164	7.55e-07	0.709616	1.31388	1.31388	0.950824	1	1.13491	1.13491	0.758785	1	1.54597	1.54597	1.04883	0.088179	1.69807	1.69807	1.08454	0.0327969	2.47112	2.47112	1.75716	2.83e-06
NM_009982	Ctsc	chr7	95426602	95459385	-2.13569	35.4936	15.9945	35.4936	7.93e-25	12.0366	1.52682	1.52682	18.7318	9.5e-06	2.70083	2.70083	31.1205	5.24e-27	2.68245	2.68245	30.8892	6.16e-28	2.39379	2.39379	26.0213	1.23e-21	3.89762	3.89762	47.3148	1.63e-59
NM_198193	Raet1e	chr10	21893326	21903720	-2.36326	2.28591	0.929888	2.28591	1.55e-05	0.775555	1.04055	1.04055	0.846649	1	1.28278	1.28278	0.979135	1	1.23894	1.23894	0.954489	1	0.439793	-2.2738	0.31609	0.777962	1.06816	1.06816	0.83956	1
NM_007631	Ccnd1	chr7	152115835	152125830	-2.92729	10.9544	3.61142	10.9544	2.51e-31	3.72824	1.17471	1.17471	4.46065	1	1.02717	1.02717	3.65695	1	2.76848	2.76848	9.89139	1.58e-22	1.7257	1.7257	5.81653	1.2e-05	2.28261	2.28261	8.64731	1.66e-07
NM_026935	Sult1c2	chr17	53968961	53985283	-1.92661	2.97234	1.49511	2.97234	2.28e-08	1.01559	1.60898	1.60898	1.69765	0.71054	1.64877	1.64877	1.64587	0.290132	3.20368	3.20368	3.16846	1.05e-09	2.44933	2.44933	2.29151	4.2e-06	2.81954	2.81954	2.83825	9.74e-06
NM_029494	Rab30	chr7	99890223	99985627	-1.91952	3.03124	1.51779	3.03124	1.45e-06	1.06067	1.45412	1.45412	1.57758	0.77619	2.67705	2.67706	2.71441	2.18e-07	2.79364	2.79364	2.84978	7.22e-11	5.05362	5.05362	4.86816	1.65e-28	3.16332	3.16332	3.44489	7.58e-11
NM_001142804 NM_198636	Acss3	chr10	106402137	106560720	-3.4517	5.54814	1.54515	5.54814	5.63e-34	1.94622	1.31577	1.31577	2.64377	1	1.88187	1.88187	3.5433	0.0225517	3.34325	3.34325	6.28335	1e-11	5.15168	5.15168	9.20038	1.5e-32	3.51595	3.51595	6.94339	7.14e-17
NM_054088	Pnpla3	chr15	83998245	84019951	-4.5638	3.47678	0.727913	3.47678	8.74e-14	1.23554	2.13966	2.13966	2.7307	1	1.13022	1.13022	1.35266	1	7.46938	7.46938	8.953	2.39e-06	13.806	13.806	15.5762	8.93e-09	10.3003	10.3003	13.008	4.87e-07
NM_134188	Acot2	chr12	85328810	85334825	-2.58902	1.60041	0.599723	1.60041	7.12e-14	0.568833	0.624391	-1.60156	0.371857	1	1.68098	1.68098	0.938763	0.159555	1.71782	1.71782	0.961934	0.0843683	2.32182	2.32182	1.22672	0.00158128	2.12504	2.12504	1.22617	0.00182178
NM_201640 NM_001252539	Cyp4a31	chr4	115236253	115251620	-1.80112	1.18919	0.651181	1.18919	0.0069888	0.424137	2.9962	2.9962	1.34172	7.11e-06	4.26802	4.26802	1.76023	0.000129438	6.63595	6.63595	2.6923	0.00012212	9.3106	9.3106	3.624	2.24e-14	5.98388	5.98388	2.64997	6.88e-24
NM_021292	Evc	chr5	37690409	37728120	-2.62634	1.20795	0.442901	1.20795	4.41e-17	0.433413	1.25741	1.25741	0.553125	1	1.24717	1.24717	0.517619	1	1.54695	1.54695	0.644287	0.4701	1.61332	1.61332	0.631164	0.317381	1.74299	1.74299	0.726644	0.0988154
NM_010010	Cyp46a1	chr12	109572590	109600444	-2.2777	8.90774	3.77266	8.90774	7.11e-14	3.30458	1.02917	1.02917	3.44911	1	2.80718	2.80718	8.84533	1.34e-07	2.63095	2.63095	8.13361	0.722264	3.80462	3.80462	11.5173	0.477169	4.65616	4.65616	15.3199	3e-21
NM_011391	Slc16a7	chr10	124664540	124765591	-2.09345	11.3436	5.21132	11.3436	2.04e-18	4.22052	1.25449	1.25449	5.44715	0.99231	2.05805	2.05805	8.39174	1.69e-07	2.46553	2.46553	10.0524	4.97e-16	2.52827	2.52827	9.73371	3.47e-16	2.52381	2.52381	10.7724	1.1e-15
NM_001081187	Htra4	chr8	26135399	26149434	-2.14059	1.06996	0.488008	1.06996	1.36e-05	0.40149	0.775113	-1.29013	0.330275	1	1.69317	1.69317	0.687653	0.553176	1.65698	1.65698	0.665287	0.329503	2.49275	2.49275	0.94681	0.00215239	1.43655	1.43655	0.58864	0.785259
NR_105816	Mir6392	chr15	83998699	83998807	-9.13401	1.80825	0.180943	1.80825	0.00319438	0.678861	1.46876	1.46876	1.20536	1	0.655828	-1.52479	0.508031	1	3.81475	3.81475	3.1498	0.0643055	9.52222	9.52222	7.38661	4.76e-05	4.17058	4.17058	3.472	0.0591452
NM_021390	Sall1	chr8	91551142	91568061	-2.95468	5.74163	1.86957	5.74163	2.19e-42	2.15573	1.47385	1.47385	3.24676	0.0057615	3.49118	3.49118	7.21842	1.8e-35	3.84724	3.84724	7.95835	1.29e-46	3.81145	3.81145	7.4407	6.46e-50	3.15475	3.15475	6.88642	4.11e-32
NM_175656	Hist1h4i	chr13	22132828	22133231	-1.86635	3.33471	1.71979	3.33471	0.00445745	1.2626	1.63097	1.63097	2.1089	1	1.393	1.393	1.66045	1	1.85285	1.85285	2.25341	0.182582	2.28051	2.28051	2.64874	0.0902367	1.30923	1.30923	1.76352	1
NM_013653	Ccl5	chr11	83339280	83344020	-2.79046	1.31901	0.451161	1.31901	0.00503913	0.51327	1.63161	1.63161	0.863314	1	1.01669	1.01669	0.503262	1	1.30549	1.30549	0.646266	1	1.60638	1.60638	0.760585	0.965123	1.19595	1.19595	0.587885	1
NM_025549 NM_001042592	Arrdc4	chr7	75886478	75894124	-2.19193	2.77929	1.21018	2.77929	1.49e-13	1.08436	1.39267	1.39267	1.56214	0.676923	2.68849	2.68849	2.8311	1.12e-08	2.64362	2.64362	2.78428	6.72e-12	2.35312	2.35312	2.34076	1.52e-09	2.68909	2.68909	2.9874	2.27e-10
NM_019549	Plek	chr11	16871208	16908721	-2.30687	1.10425	0.458705	1.10425	0.00578018	0.431178	1.1038	1.1038	0.477163	1	0.939455	-1.06445	0.375801	1	1.26794	1.26794	0.514936	1	1.05974	1.05974	0.407637	1	2.34962	2.34962	1.02282	0.000346759
NM_007812	Cyp2a5	chr7	27620357	27628283	-1.95703	80.3843	39.5399	80.3843	0.0013491	31.4608	1.15635	1.15635	36.9762	1	1.40949	1.40949	42.3339	1	1.64215	1.64215	49.0258	0.321186	3.02232	3.02232	85.6369	7.21e-07	2.20902	2.20902	69.706	0.000946032
NM_010501	Ifit3	chr19	34658018	34663472	-1.79173	2.48676	1.34121	2.48676	1.94e-06	0.976872	1.3181	1.3181	1.34344	1	1.48718	1.48718	1.41089	0.598708	3.04766	3.04766	2.93357	1.89e-08	3.80226	3.80226	3.43716	6.26e-06	2.4801	2.4801	2.49387	4.74e-05
NM_011673	Ugcg	chr4	59202421	59235705	-1.44625	5.76744	3.84457	5.76744	0.00106034	2.27359	1.65394	1.65394	3.8516	0.00034461	1.55092	1.55092	3.38444	0.0745963	1.89502	1.89502	4.14456	1.77e-08	1.60806	1.60806	3.31385	0.00194506	1.91904	1.91904	4.42677	4.13e-07
NM_013563	Il2rg	chrX	98459725	98463545	-2.13936	1.38604	0.626638	1.38604	0.00551487	0.554264	1.3438	1.3438	0.791608	1	0.739733	-1.35184	0.387332	1	1.59655	1.59655	0.87877	0.447645	1.72001	1.72001	0.890653	0.344481	2.32998	2.32998	1.29087	0.00625114
NM_010231	Fmo1	chr1	164759691	164796679	-2.44791	88.0779	34.7045	88.0779	2.53e-40	35.2548	1.32808	1.32808	47.8002	0.0200111	2.74794	2.74794	92.5945	4.79e-19	2.49658	2.49658	84.4791	3.93e-25	3.05185	3.05185	97.3566	1.02e-41	2.28803	2.28803	81.4039	7.71e-21
NM_178674	Fbxl21	chr13	56623868	56639147	-2.14339	2.27217	1.01095	2.27217	5.07e-11	0.915463	1.38822	1.38822	1.26489	1	1.11679	1.11679	0.942986	1	1.07031	1.07031	0.920014	1	1.16679	1.16679	0.943132	1	1.21524	1.21524	1.09873	1
NR_028264	Dleu2	chr14	62221672	62301210	-2.17474	3.27253	1.46321	3.27253	1.16e-11	1.32431	1.05357	1.05357	1.40905	1	1.36099	1.36099	1.70617	0.642935	1.31433	1.31433	1.65322	0.540568	1.48628	1.48628	1.75842	0.23344	1.34274	1.34274	1.77394	0.41565
NM_013532 NM_001291894	Lilrb4	chr10	51210703	51216417	-2.32359	3.53827	1.46051	3.53827	0.00411569	1.4324	1.71376	1.71376	2.53128	0.171964	0.968329	-1.03271	1.32985	1	1.01307	1.01307	1.40383	1	1.10089	1.10089	1.43237	1	1.87903	1.87903	2.6572	0.000946032
NM_028182	Sh2d4a	chr8	70800426	70871603	-2.45244	1.68683	0.66879	1.68683	2.1e-13	0.691741	0.907095	-1.10242	0.65026	1	1.38751	1.38751	0.920406	0.657173	1.45509	1.45509	0.980894	0.217803	1.39743	1.39743	0.890329	0.425906	1.83751	1.83751	1.25938	0.0163132
NM_133653	Mat1a	chr14	41918321	41937717	-1.88842	549.636	280.481	549.636	3.06e-18	227.01	1.55107	1.55107	359.312	0.000102563	1.9486	1.9486	424.151	1.59e-10	2.28991	2.28991	497.344	2e-13	2.90927	2.90927	596.752	1.78e-25	2.39006	2.39006	546.216	2.51e-19
NM_194336	Gbp6	chr5	105699720	105722718	-2.40953	4.66705	1.8639	4.66705	0.000602081	1.92996	1.22755	1.22755	2.41146	1	1.22678	1.22678	2.24877	0.880414	2.78473	2.78473	5.14418	1.65e-13	2.96458	2.96458	5.17805	1.71e-12	2.23433	2.23433	4.34804	4.03e-12
NM_008538	Marcks	chr10	36853048	36858732	-1.38905	5.23604	3.62489	5.23604	0.000712314	2.19695	1.43621	1.43621	3.21977	0.0874452	1.10773	1.10773	2.32732	1	1.44647	1.44647	3.04901	0.0117079	1.25097	1.25097	2.48737	0.424023	1.9134	1.9134	4.28536	1.25e-07
NM_008207	H2-T24	chr17	36142639	36157505	-1.84078	1.89422	1.00628	1.89422	0.000162041	0.79622	1.17223	1.17223	0.974459	1	1.03253	1.03253	0.811192	1	1.18288	1.18288	0.923893	1	1.86663	1.86663	1.36959	0.213872	0.975701	-1.0249	0.760734	1
NM_025522	Dhrs7	chr12	73751339	73765815	-2.0341	14.4145	6.80148	14.4145	2.99e-15	6.07658	0.996345	-1.00367	6.19499	1	1.57164	1.57164	9.11702	0.0216799	2.62032	2.62032	15.2975	7.61e-22	2.12857	2.12857	11.7255	5.35e-13	2.54276	2.54276	15.5073	3.36e-20
NM_201645	Ugt1a1	chr1	90108533	90116577	-2.2477	24.9835	10.7155	24.9835	1.77e-33	10.6904	0.895218	-1.11705	9.77101	1	1.37253	1.37252	14.0436	0.0890407	2.51019	2.51019	25.6757	2.2e-16	2.69769	2.69769	26.0853	3.02e-28	2.12038	2.12038	22.7775	6.64e-15
NM_026577	Arl13b	chr16	62793514	62846866	-2.00495	2.15151	1.03326	2.15151	0.0041173	0.923831	1.1108	1.1108	1.04992	1	1.60723	1.60723	1.42289	0.298023	1.06634	1.06634	0.948212	1	0.987908	-1.01224	0.823257	1	1.5596	1.5596	1.45447	0.0461553
NM_029537	Tmem98	chr11	80623916	80635535	-2.06425	5.18687	2.42318	5.18687	3.01e-10	2.22822	1.3476	1.3476	3.05257	1	1.05522	1.05522	2.27027	1	1.51404	1.51404	3.21873	0.0617231	2.63243	2.63243	5.2823	3.5e-06	2.67536	2.67536	5.867	8.28e-10
NM_019521	Gas6	chr8	13465373	13494535	-1.6175	17.349	10.313	17.349	1.52e-05	7.55232	1.83226	1.83226	14.1531	4.91e-09	2.19417	2.19417	15.8903	1.34e-13	2.84668	2.84668	20.6597	4.89e-20	2.39508	2.39508	16.399	4.59e-20	5.7191	5.7191	43.6877	7.86e-49
NM_009040	Rdh16	chr10	127238208	127252895	-1.81709	15.1498	8.0427	15.1498	7.94e-07	6.60032	1.53263	1.53263	10.373	0.246059	1.81799	1.81799	11.5666	0.00134465	2.24168	2.24168	14.2441	2.09e-07	3.91127	3.91127	23.3809	4.74e-13	2.93552	2.93552	19.4895	3.78e-08
NM_010324	Got1	chr19	43574242	43599095	-2.51578	75.226	28.8405	75.226	2.83e-30	32.785	1.18264	1.18264	39.6407	1	1.28607	1.28607	40.4763	0.240136	1.62029	1.62029	51.1	0.000698391	1.66154	1.66154	49.4127	0.00109697	1.2794	1.2794	42.2229	0.125491
NM_134144 NM_001167877 NM_001167875	Cyp2c50	chr19	40164168	40166823	-1.75601	104.223	57.2273	104.223	2e-18	45.6205	1.27991	1.27991	59.621	0.673317	1.36884	1.36884	59.827	0.441355	1.0471	1.0471	45.7995	1	1.23301	1.23301	50.8758	0.546171	0.605343	-1.65196	27.8707	4.9e-05
NR_028261	Rian	chr12	110842154	110899921	-2.01943	1.70556	0.807241	1.70556	0.000129738	0.74678	0.881339	-1.13464	0.666495	1	1.11508	1.11508	0.792302	1	1.18292	1.18292	0.840681	1	0.705102	-1.41823	0.474215	0.705086	1.09213	1.09213	0.873574	1
NM_029609	Lhpp	chr7	139802325	139898102	-1.72555	10.913	6.12338	10.913	1.98e-08	4.78532	1.28167	1.28167	6.30607	0.829577	0.956016	-1.04601	4.37952	1	1.9215	1.9215	8.85522	4.14e-07	2.60976	2.60976	11.3195	8.52e-12	1.8806	1.8806	8.99466	0.00014858
NM_001253910	Gm4477	chr6	85656700	85658555	-2.33021	3.7374	1.56108	3.7374	6.31e-09	1.64712	1.7474	1.7474	2.89815	0.858234	1.37976	1.37976	2.16069	0.992953	1.28434	1.28434	1.99863	1	1.99496	1.99496	2.93437	0.0403384	1.66674	1.66674	2.70411	0.244999
NM_207649 NM_030598 NM_001286653 NM_001286654	Rcan2	chr17	43938799	44176465	-2.52424	1.85127	0.70531	1.85127	2.42e-22	0.826755	0.885313	-1.12954	0.754346	1	1.20647	1.20647	0.97018	1	1.52856	1.52856	1.22596	0.281338	2.46014	2.46014	1.84634	0.000208804	3.72271	3.72271	3.13004	3.66e-17
NM_001139519 NM_021394	Zbp1	chr2	173032113	173044423	-2.08466	2.92819	1.35356	2.92819	0.000357786	1.30981	2.36916	2.36916	3.14771	0.000369679	2.7361	2.7361	3.41575	0.000101836	3.79256	3.79256	4.74931	1.94e-11	3.98365	3.98365	4.70666	5.73e-13	3.60659	3.60659	4.80382	9.86e-13
NM_178114 NM_001164602 NM_001164563	Amigo2	chr15	97074504	97077718	-1.94705	1.73518	0.861843	1.73518	6.34e-09	0.787311	0.876536	-1.14086	0.701875	1	1.69947	1.69947	1.28293	0.0162345	1.57546	1.57546	1.18598	0.0231245	2.06513	2.06513	1.46627	1.24e-05	2.26171	2.26171	1.82767	3.5e-08
NM_009539 NM_001289612 NM_001289765 NM_001289766	Zap70	chr1	36818642	36839665	-2.1758	1.66549	0.745226	1.66549	2.25e-08	0.756227	0.915652	-1.09212	0.709324	1	1.18059	1.18059	0.85203	1	2.09517	2.09517	1.52689	1.51e-05	2.55788	2.55788	1.75219	1.74e-06	1.38538	1.38538	1.04646	0.469909
NM_145539	Tm4sf4	chr3	57229331	57245597	-1.54211	39.7217	24.8045	39.7217	6.45e-10	18.0485	1.05639	1.05639	19.5103	1	1.46357	1.46357	25.3342	0.0129661	1.77219	1.77219	30.757	2.2e-06	1.3596	1.3596	22.2235	0.0187949	1.65408	1.65408	30.2383	1.1e-06
NM_009270	Sqle	chr15	59146646	59162748	-1.41872	22.3033	15.123	22.3033	0.000349379	10.1912	1.47934	1.47934	15.4124	0.00142667	1.12332	1.12332	10.9856	1	1.24965	1.24965	12.2488	0.53161	1.41936	1.41936	13.0724	0.121544	2.03586	2.03586	20.8904	2.98e-09
NM_008331	Ifit1	chr19	34715378	34724499	-2.1048	1.73267	0.794281	1.73267	5.31e-06	0.793921	1.1863	1.1863	0.955706	1	1.08905	1.08905	0.812287	1	3.58053	3.58053	2.71037	4.17e-17	3.06679	3.06679	2.20595	1.11e-07	2.28143	2.28143	1.74755	0.000316378
NM_001043228 NM_009345	Dntt	chr19	41103764	41134015	-2.10318	1.0554	0.490203	1.0554	0.000363805	0.485803	1.36815	1.36815	0.691936	1	2.04892	2.04892	0.95935	0.435578	4.47614	4.47614	2.11695	2.74e-06	6.3121	6.3121	2.81751	4.33e-07	6.70052	6.70052	3.36458	4e-14
NM_009060	Rgn	chrX	20126943	20139213	-1.57416	585.668	358.583	585.668	1.62e-13	270.135	1.24159	1.24159	342.192	0.26256	1.29384	1.29384	334.585	0.0633281	1.43562	1.43562	371.644	0.000433215	1.56359	1.56359	381.723	4.24e-06	1.41571	1.41571	385.025	0.00092466
NM_175217	Mmd2	chr5	143039434	143084706	-2.68341	4.01268	1.45172	4.01268	7.37e-24	1.85786	0.847663	-1.17971	1.59973	1	0.855118	-1.16943	1.5055	1	1.63331	1.63331	2.8972	0.0413271	1.62499	1.62499	2.72133	0.104368	1.53253	1.53253	2.88241	0.14419
NM_007956 NM_001302531 NM_001302532 NM_001302533 NR_126357	Esr1	chr10	5453457	5734552	-1.82973	4.68367	2.46327	4.68367	4.95e-13	2.1765	1.37162	1.37162	3.04467	0.0969099	1.77553	1.77553	3.69946	1.92e-07	1.80093	1.80093	3.75675	4.41e-08	2.24871	2.24871	4.42086	1.15e-16	2.18539	2.18539	4.80279	5.62e-13
NM_010702	Lect2	chr13	56643820	56649899	-1.83326	79.612	41.8904	79.612	9.82e-20	37.1726	0.847892	-1.1794	32.1399	1	0.942715	-1.06077	33.5541	1	1.28107	1.28107	45.6464	0.242702	1.22755	1.22755	41.2558	0.641368	1.08329	1.08329	40.4351	1
NM_001039151 NM_001039150 NM_009851 NM_001177786 NM_001177787 NM_001177785	Cd44	chr2	102651299	102741822	-1.79179	1.08467	0.578439	1.08467	0.00241068	0.512777	0.958019	-1.04382	0.497886	1	0.890767	-1.12263	0.432186	1	1.75252	1.75252	0.862923	0.0720431	0.907446	-1.10199	0.415785	1	1.69636	1.69636	0.858131	0.00536596
NM_145364	Akr1d1	chr6	37480172	37518815	-1.80176	53.9132	28.8243	53.9132	1.4e-16	25.5916	1.23311	1.2331	32.2486	1	1.85056	1.85056	45.3952	0.00769037	2.19333	2.19333	53.8709	1.44e-05	2.87305	2.87305	66.6025	8.64e-10	2.22393	2.22393	57.3691	1.16e-05
NM_177343 NM_001290374 NM_001290375 NM_001290376	Camk1d	chr2	5214502	5597092	-2.03941	8.19715	3.87291	8.19715	2.43e-19	3.89668	1.58922	1.58922	6.33628	0.00034461	1.9039	1.9039	7.15586	0.0950959	2.22785	2.22785	8.29245	0.0018448	2.60915	2.60915	9.17779	6.59e-07	2.07701	2.07701	8.1976	2.17e-11
NM_008604 NM_001289462 NM_001289463	Mme	chr3	63099793	63187635	-2.04596	4.89018	2.30009	4.89018	1.61e-18	2.3348	1.1795	1.1795	2.8097	1	1.38102	1.38102	3.09436	0.306012	1.30044	1.30044	2.89449	0.850511	1.80639	1.80639	3.82476	5.85e-06	1.83258	1.83258	4.2807	1.05e-05
NM_019494 NR_038116	Cxcl11	chr5	92788570	92792322	-2.23884	1.75873	0.741769	1.75873	2.02e-07	0.840293	0.780041	-1.28198	0.673237	1	0.817824	-1.22276	0.649331	1	2.12878	2.12878	1.73062	0.00246187	2.037	2.037	1.5615	0.00140589	1.66036	1.66036	1.44376	0.0894415
NM_023635 NM_001301230 NM_001301232	Rab27a	chr9	72911954	72945421	-1.76647	1.17577	0.635973	1.17577	5.72e-05	0.562892	1.50816	1.50816	0.875	0.673045	0.999803	-1.0002	0.539467	1	1.19082	1.19082	0.648481	1	1.73265	1.73265	0.88612	0.0417726	2.07887	2.07887	1.15612	0.000112619
NM_013709 NM_001289480 NR_110343	Sh3yl1	chr12	31596533	31645025	-1.57263	3.74251	2.28207	3.74251	0.000312686	1.79251	1.43681	1.43681	2.60969	0.416024	2.03711	2.03711	3.48131	2.69e-07	1.72365	1.72365	2.943	0.000691761	1.42389	1.42389	2.30064	0.104368	2.02563	2.02563	3.76653	0.000137627
NM_009834	Ccrn4l	chr3	51028368	51055576	-2.30478	4.70951	1.97684	4.70951	2.07e-05	2.26232	0.577114	-1.73276	1.3409	0.385588	0.367264	-2.72284	0.811812	1.2e-05	1.83969	1.83969	4.02599	0.000677749	2.09125	2.09125	4.29938	0.00111099	0.869133	-1.15057	2.00055	1
NM_177595	Mkx	chr18	6934963	7004777	-1.66641	1.34514	0.773485	1.34514	3.88e-05	0.648107	1.21923	1.21923	0.786353	1	1.00317	1.00317	0.615215	1	0.554642	-1.80297	0.337622	0.0861151	0.509401	-1.96309	0.295412	0.396369	0.901465	-1.10931	0.580073	1
NM_177686	Clec12a	chr6	129300261	129315321	-1.90203	1.05222	0.539962	1.05222	0.00082285	0.50798	1.37763	1.37763	0.73638	1	0.853046	-1.17227	0.412198	1	1.4765	1.4765	0.741212	0.457225	1.24868	1.24868	0.590426	1	2.09331	2.09331	1.0832	0.00680896
NM_053090	Fam126a	chr5	23466753	23536501	-1.88405	1.75321	0.891423	1.75321	7.32e-12	0.854357	1.29102	1.29102	1.12394	0.921766	1.25055	1.25055	1.01221	0.865081	1.74549	1.74549	1.42365	0.00125343	2.04523	2.04523	1.57275	0.00405889	2.2276	2.2276	1.9165	4.89e-10
NM_033524 NM_001277256	Spred1	chr2	116946806	117008013	-1.60237	2.34554	1.41372	2.34554	2.68e-08	1.14559	1.19336	1.19336	1.39395	1	1.18071	1.18071	1.2848	0.873857	1.65183	1.65183	1.81551	1.33e-05	1.49365	1.49365	1.54635	0.0075464	1.36291	1.36291	1.59287	0.111799
NM_001164598	Irf2bp2	chr8	129112195	129117336	-1.38128	6.70655	4.67281	6.70655	0.00596368	3.27574	1.27854	1.27854	4.27501	0.424746	1.6152	1.6152	5.06868	0.000119841	1.13615	1.13615	3.56649	0.916254	1.38722	1.38722	4.12043	0.0890193	1.52199	1.52199	5.06537	0.0869943
NM_018811	Abhd2	chr7	86418151	86506487	-2.21656	20.4061	8.89799	20.4061	3.99e-20	9.98221	1.53155	1.53155	15.6312	0.00163514	2.67016	2.67016	25.5767	1.78e-22	3.56924	3.56924	34.2213	1.24e-38	3.50492	3.50492	31.6858	1.06e-36	3.38565	3.38565	34.0703	1.09e-34
NM_172778	Maob	chrX	16286406	16394492	-1.80578	66.643	35.5755	66.643	1.87e-20	32.6092	1.27903	1.27903	42.611	0.280313	1.84662	1.84662	57.7428	1.83e-09	2.20994	2.20994	69.144	1.36e-16	2.13101	2.13101	62.9074	9.65e-14	1.91281	1.91281	62.9209	3.01e-11
NM_008813	Enpp1	chr10	24361216	24431908	-1.6048	3.668	2.19789	3.668	8.06e-07	1.80558	1.28426	1.28426	2.39241	1	1.21846	1.21846	2.1403	1	1.04399	1.04399	1.82855	1	1.03503	1.03503	1.70925	1	1.00892	1.00892	1.81698	1
NM_008225	Hcls1	chr16	36935068	36963300	-1.5177	2.2905	1.46244	2.2905	0.00995212	1.13906	1.42499	1.42499	1.67018	0.862439	1.33308	1.33308	1.46432	0.551086	1.64445	1.64445	1.80962	0.0102946	1.58725	1.58725	1.6533	0.0946975	2.3266	2.3266	2.62501	9.22e-07
NM_001081120	Fam89a	chr8	127264156	127275709	-1.78307	3.68448	1.9905	3.68448	0.000343791	1.83928	1.47709	1.47709	2.71037	0.869718	1.76772	1.76772	3.04268	0.0176184	1.46011	1.46011	2.53045	0.383573	1.77282	1.77282	2.89735	0.0240835	1.86298	1.86298	3.3558	0.0337317
NM_007807	Cybb	chrX	9012379	9046450	-1.73979	2.72993	1.50683	2.72993	0.000296369	1.36485	1.39687	1.39687	1.93625	0.673045	1.08734	1.08734	1.41115	1	1.71242	1.71242	2.23149	0.000314324	1.47304	1.47304	1.80813	0.0165645	2.67422	2.67422	3.67705	4.99e-15
NM_019984 NM_001161715 NM_001161714	Tgm1	chr14	56318845	56331925	-1.55414	5.51194	3.4218	5.51194	0.00036707	2.77865	1.8067	1.8067	5.1111	4.18e-05	1.70592	1.70592	4.53163	0.01896	1.79121	1.79121	4.77659	0.00013842	1.59248	1.59248	3.99139	0.00161622	2.09773	2.09773	5.93714	3.41e-08
NM_011940 NM_008327	Ifi202b	chr1	175892699	175912975	-1.89125	2.02037	1.01959	2.02037	5.02e-05	1.0239	1.26707	1.26707	1.33041	1	1.0822	1.0822	1.04387	1	2.0443	2.0443	2.00409	0.0240762	1.23632	1.23632	1.14926	1	2.55376	2.55376	2.64494	6.62e-07
NM_153484 NM_017376	Tef	chr15	81633102	81657293	1.44751	7.13977	9.96999	9.96999	0.00297496	3.62122	1.01891	1.01891	3.78686	1	1.20535	1.20535	4.20213	0.808077	1.15588	1.15588	4.02302	1	1.1286	1.1286	3.70381	1	0.854481	-1.1703	3.14864	0.619249
NM_145953	Cth	chr3	157557211	157588027	-1.9122	165.86	83.6549	165.86	7.43e-16	84.3614	1.0461	1.0461	90.0717	1	1.49513	1.49513	120.784	0.000257955	1.68226	1.68226	136.062	4.07e-08	1.96312	1.96312	149.761	2.23e-14	1.44723	1.44723	122.706	0.00146012
NM_013521	Fpr1	chr17	18013434	18020903	-2.67902	2.11673	0.749308	2.11673	0.000667241	1.07992	1.07271	1.07271	1.16132	1	0.719092	-1.39064	0.716819	0.888403	1.2255	1.2255	1.25942	1	1.17276	1.17276	1.14031	1	1.81219	1.81219	1.87172	0.0395249
NM_009099	Trim30a	chr7	111557539	111613707	-1.59621	1.57395	0.947563	1.57395	0.00713564	0.807061	1.17143	1.17143	0.972609	1	1.05733	1.05733	0.818782	1	1.66502	1.66502	1.29918	0.00334885	1.58915	1.58915	1.17303	0.0327185	2.22326	2.22326	1.85509	7.18e-08
NM_007929	Emp2	chr16	10281841	10314061	-2.04401	2.04353	0.964178	2.04353	3.95e-13	1.04851	0.935923	-1.06846	0.998152	1	1.55455	1.55455	1.56307	0.0110321	1.2238	1.2238	1.23036	0.760386	0.936784	-1.06748	0.884909	1	1.19712	1.19712	1.25622	0.83752
NM_001048207	Gypc	chr18	32687973	32719688	-1.82317	3.9067	2.0759	3.9067	4.32e-09	2.01292	1.19951	1.19951	2.48742	1	1.60049	1.60049	3.09481	0.00823585	1.60006	1.60006	3.10041	0.0133607	1.68853	1.68853	3.10265	0.00228721	1.7722	1.7722	3.59012	0.00030891
NM_015767	Ttpa	chr4	19935574	19957932	-1.36132	96.2654	68.1	96.2654	0.000149163	49.6262	1.32802	1.32802	67.3536	0.750575	1.83887	1.83887	87.573	7.51e-05	2.35604	2.35604	112.021	1.64e-09	3.31501	3.31501	148.757	3.71e-17	2.30332	2.30332	115.253	5.57e-10
NM_021278	Tmsb4x	chrX	163645025	163647150	-1.50308	91.4695	58.5782	91.4695	0.000121326	47.1611	1.3043	1.3043	62.7458	0.178174	1.15011	1.15011	51.8911	0.73633	1.47143	1.47143	66.5472	0.000513839	1.31656	1.31656	56.179	0.0457247	2.07067	2.07067	98.4603	6.53e-13
NR_102366	AW112010	chr19	11122101	11125056	-1.45488	84.1834	55.7163	84.1834	5.06e-05	43.5809	1.15415	1.15415	51.3612	1	1.53468	1.53468	64.069	9.06e-05	1.73907	1.73907	72.6956	2.34e-08	1.48496	1.48496	58.6277	0.000517241	1.91122	1.91122	83.9251	1.66e-12
NM_198119	Lrrc24	chr15	76545705	76552603	-1.69475	1.59894	0.91486	1.59894	0.00643134	0.827934	1.82473	1.82473	1.54438	0.107041	3.18251	3.18251	2.52881	2.18e-13	2.39351	2.39351	1.91727	0.0271541	1.68965	1.68965	1.26624	0.0621782	2.00837	2.00837	1.67986	0.000521265
NM_144878	Fmo4	chr1	164724013	164742680	-1.82694	5.19278	2.74365	5.19278	1.54e-10	2.69032	1.41132	1.41132	3.89564	0.629821	2.70261	2.70261	7.00929	8.27e-07	2.22539	2.22539	5.77938	1.17e-05	2.5678	2.5678	6.27778	3.84e-08	2.22152	2.22152	5.9925	7.29e-09
NM_027430	Mpc2	chr1	167391338	167411345	-1.36135	111.25	78.8161	111.25	0.000227934	57.746	1.10227	1.10227	65.0263	1	1.38664	1.38664	76.7438	0.00618279	1.63461	1.63461	90.4858	4.78e-07	1.73141	1.73141	90.4834	1.16e-09	1.48127	1.48127	86.2341	5.39e-05
NM_025646 NM_001024385	Crls1	chr2	132673469	132692504	-1.52235	15.2252	9.61228	15.2252	7.61e-08	7.90802	1.49265	1.49265	12.0012	0.00135617	1.90753	1.90753	14.4062	8.11e-11	2.0732	2.0732	15.6694	1.24e-14	2.09413	2.09413	14.9303	1.97e-15	2.13023	2.13023	16.9127	4.46e-16
NM_009609	Actg1	chr11	120207003	120209798	-1.78159	64.5958	34.9184	64.5958	1.34e-12	33.6155	1.02878	1.02878	35.2869	1	0.953519	-1.04875	30.668	1	1.41734	1.41734	45.7009	0.00235907	1.24085	1.24085	37.6395	0.219587	1.4121	1.4121	47.94	0.00270247
NM_145482	Setd4	chr16	93583705	93604060	-1.79292	2.5455	1.36637	2.5455	2.73e-06	1.32544	1.43629	1.43629	1.93307	1	3.0983	3.0983	3.92747	1.8e-13	3.61315	3.61315	4.58063	1.08e-17	2.67546	2.67546	3.21141	2.02e-05	2.3387	2.3387	3.09681	4.67e-05
NM_029662	Mfsd2a	chr4	122624093	122638431	-2.33216	6.12767	2.54001	6.12767	9.01e-07	3.22553	0.481797	-2.07556	1.59401	1	0.305798	-3.27013	0.953433	0.020589	1.20332	1.20332	3.76573	1	1.96037	1.96037	5.764	0.305858	1.47058	1.47058	4.83229	0.788359
NM_008823	Cfp	chrX	20502660	20508650	-1.76511	10.5244	5.75391	10.5244	6.38e-08	5.56506	1.19093	1.19093	6.80817	1	1.21548	1.21548	6.48633	0.718911	1.53175	1.53175	8.23152	0.000980583	1.22517	1.22517	6.2133	0.425089	1.85796	1.85796	10.4907	2.6e-08
NM_133898	N4bp2l1	chr5	151374217	151397100	-1.51434	10.5107	6.6653	10.5107	0.000545665	5.57097	0.988172	-1.01197	5.59491	1	1.8995	1.8995	10.1024	5.76e-06	1.16288	1.16288	6.19116	0.976293	1.71201	1.71201	8.60699	0.00852954	1.24594	1.24594	6.98117	0.400379
NM_010724	Psmb8	chr17	34335139	34338399	-1.51126	18.0679	11.5151	18.0679	0.00293632	9.61178	1.29685	1.29685	12.7316	0.300982	1.22655	1.22655	11.2633	0.377505	1.56454	1.56454	14.4023	5.57e-05	1.51004	1.51004	13.1197	0.00012213	1.91169	1.91169	18.3573	6.81e-09
NR_015519	AI662270	chr11	83037077	83040086	-2.18981	1.2992	0.555264	1.2992	0.00233185	0.693649	0.864024	-1.15737	0.603171	1	0.928434	-1.07708	0.596773	1	1.28493	1.28493	0.844087	1	1.33244	1.33244	0.832736	0.958397	1.7224	1.7224	1.2329	0.111644
NM_009018	Raet1c	chr10	21893707	22093945	-1.6985	3.42059	1.95647	3.42059	0.00197888	1.83664	1.02638	1.02638	1.95859	1	0.754808	-1.32484	1.33317	1	0.851845	-1.17392	1.52493	1	0.372582	-2.68397	0.629563	0.033936	0.80478	-1.24257	1.4815	1
NM_139138	Emr4	chr17	55889248	55992927	-1.66539	2.00648	1.15285	2.00648	0.000655778	1.07877	1.20045	1.20045	1.33117	1	1.05061	1.05061	1.07814	1	1.31079	1.31079	1.36661	0.389257	1.11425	1.11425	1.09513	1	2.17487	2.17487	2.40558	7.22e-10
NM_007643 NM_001159558 NM_001159555 NM_001159556 NM_001159557	Cd36	chr5	17287507	17394777	-1.62585	4.97909	2.95299	4.97909	5.65e-08	2.68606	1.137	1.137	3.12233	1	0.885999	-1.12867	2.28548	1	1.31756	1.31756	3.40248	0.0896326	2.8369	2.8369	6.87437	8.16e-07	3.15899	3.15899	8.47901	5.25e-13
NM_008287	Hrsp12	chr15	34413776	34425001	-1.35789	450.492	319.747	450.492	1.78e-05	243.817	1.20332	1.20332	299.37	0.629821	1.53256	1.53256	357.832	2.71e-05	1.73182	1.73182	404.859	6.43e-09	1.97843	1.97843	435.7	6.5e-11	1.58114	1.58114	388.251	1.34e-06
NM_172612	Rnd1	chr15	98499635	98507892	-1.96689	4.70597	2.30332	4.70597	0.000329544	2.5498	0.850762	-1.17542	2.19696	1	1.50032	1.50032	3.6766	0.0321513	1.03704	1.03704	2.52273	1	1.19924	1.19924	2.76163	1	1.2284	1.2284	3.13944	0.555481
NM_032541	Hamp	chr7	31727387	31729036	-1.77744	1250.41	677.582	1250.41	1.87e-11	678.065	1.26997	1.26997	878.749	1	0.604819	-1.65339	393.2	0.10656	1.23202	1.23202	802.965	0.994216	0.961242	-1.04032	586.467	1	1.40473	1.40473	963.04	0.233504
NM_001164528	Ildr2	chr1	168184269	168246963	-2.04538	3.35022	1.58195	3.35022	2.06e-17	1.81751	1.02385	1.02385	1.89547	1	2.00384	2.00384	3.48253	0.000220698	2.37706	2.37706	4.15394	3.87e-08	1.24711	1.24711	2.05148	0.52776	1.64414	1.64414	3.03593	0.0114093
NM_011815 NM_001278269	Fyb	chr15	6529846	6615608	-1.66549	1.80075	1.0414	1.80075	0.000191993	0.978906	1.23915	1.23915	1.23131	1	1.23288	1.23288	1.14159	0.926204	1.55127	1.55127	1.44886	0.012145	1.42622	1.42622	1.26141	0.20745	2.42901	2.42901	2.38194	2.06e-13
NM_172397	Limd2	chr11	106017569	106021456	-1.40539	4.29013	2.94838	4.29013	0.00240966	2.33541	0.952503	-1.04986	2.29511	1	1.21038	1.21038	2.73288	0.793525	1.43474	1.43474	3.24568	0.07669	1.18119	1.18119	2.52076	0.863532	1.54895	1.54895	3.62238	0.0153467
NM_053196	Sfxn2	chr19	46647854	46671390	-1.41819	4.68452	3.1812	4.68452	0.000204061	2.55056	1.00264	1.00264	2.61616	1	1.37714	1.37714	3.38993	0.0831343	1.31968	1.31967	3.23832	0.114527	1.18092	1.18092	2.73418	0.674775	1.30281	1.30281	3.34743	0.0929716
NM_010576	Itga4	chr2	79095582	79173271	-1.60509	1.05246	0.626857	1.05246	0.000734755	0.574085	0.895126	-1.11716	0.521892	1	1.36123	1.36123	0.751457	0.257855	1.21005	1.21005	0.665371	0.688573	0.99562	-1.0044	0.516392	1	2.99801	2.99801	1.76396	2.92e-10
NM_020621	P2ry4	chrX	97785492	97790208	-1.57905	2.11934	1.29404	2.11934	2.67e-05	1.15685	1.20864	1.20864	1.44574	1	1.60365	1.60365	1.80443	0.0192877	1.96753	1.96753	2.21054	6.69e-07	1.87968	1.87968	1.99033	1e-05	2.14936	2.14936	2.54728	7.69e-09
NM_001122756 NM_016869	Corin	chr5	72691263	72895447	-2.01958	2.24895	1.07074	2.24895	1.33e-09	1.22852	1.35785	1.35785	1.72244	0.659557	1.75478	1.75478	2.08188	0.392793	0.872786	-1.14576	1.04043	1	1.21892	1.21892	1.3657	0.733816	1.44454	1.44454	1.83097	0.0516138
NM_001081372	Ces1b	chr8	95580625	95603916	-1.61771	118.739	70.765	118.739	1.98e-11	64.9457	1.12399	1.12399	74.4164	1	1.69027	1.69027	105.253	2.85e-06	1.73866	1.73866	108.047	8.79e-09	1.66455	1.66455	97.7177	1.14e-08	1.61734	1.61734	105.652	1.7e-07
NM_008880 NM_001195084	Plscr2	chr9	92170439	92192590	-1.54865	6.95032	4.31985	6.95032	5.35e-05	3.80366	1.28263	1.28263	4.99185	1	1.6581	1.6581	6.056	0.0969039	2.11544	2.11544	7.74974	0.000208698	2.04562	2.04562	7.08101	0.00234349	1.86956	1.86956	7.10131	0.0234763
NM_177715	Kctd12	chr14	103375797	103381854	-1.38571	2.05946	1.42394	2.05946	0.00609631	1.13454	1.30505	1.30505	1.52325	0.722561	1.14508	1.14508	1.25114	1	1.69473	1.69473	1.85771	1.43e-05	1.653	1.653	1.71049	4.5e-05	2.21985	2.21985	2.51229	1.85e-09
NM_010776	Mbl2	chr19	30307446	30314172	-1.55085	239.631	148.904	239.631	1.66e-11	132.235	1.34584	1.34584	181.548	0.00794254	1.98672	1.98672	251.697	4.66e-15	2.38939	2.38939	302.514	2.94e-21	2.24466	2.24466	268.065	6.8e-18	2.29862	2.29862	305.869	1.14e-21
NM_019467	Aif1	chr17	35307936	35312946	-1.80664	3.73468	1.98726	3.73468	0.00086221	2.0736	1.01835	1.01835	2.17073	1	0.946908	-1.05607	1.84119	1	1.17559	1.17559	2.34719	1	1.12518	1.12518	2.12434	1	1.61594	1.61594	3.25717	0.159296
NM_153074	Lrrc25	chr8	73140742	73144749	-2.00497	1.52854	0.728064	1.52854	0.00366544	0.853552	1.26739	1.26739	1.07887	1	0.732994	-1.36427	0.576215	1	1.39428	1.39428	1.11904	0.718399	0.955501	-1.04657	0.735994	1	1.97571	1.97571	1.64999	0.0185015
NM_010807	Marcksl1	chr4	129190824	129193225	-1.57783	6.0337	3.67123	6.0337	0.00219127	3.3736	1.09813	1.09813	3.73936	1	1.12297	1.12297	3.58818	1	1.23002	1.23002	3.93537	0.663846	1.14167	1.14167	3.44497	1	1.38012	1.38012	4.55102	0.199184
NM_033606	Dqx1	chr6	83007837	83017213	-1.85604	3.48501	1.81326	3.48501	3.47e-11	1.95474	1.01418	1.01418	2.0407	1	1.29468	1.29468	2.44558	0.66274	1.58264	1.58264	2.98975	0.0319337	1.40179	1.40179	2.49821	0.033369	1.56981	1.56981	3.03362	0.0191127
NM_172715	Agpat9	chr5	101275247	101328121	-1.4772	4.27262	2.77069	4.27262	0.0077025	2.39737	1.03963	1.03963	2.53585	1	1.27121	1.27121	2.93144	0.361718	0.642812	-1.55567	1.46577	0.219167	1.07831	1.07831	2.3389	1	1.30116	1.30116	3.23184	0.296574
NM_172488	Lacc1	chr14	77424007	77436424	-1.82951	3.44649	1.81854	3.44649	7.26e-10	1.93745	1.63309	1.63309	3.20292	0.0183462	1.60916	1.60916	2.95299	0.117498	1.8757	1.8757	3.48007	0.00105879	1.64401	1.64401	2.86876	0.452194	1.93327	1.93327	3.76564	2.57e-05
NM_012010	Eif2s3x	chrX	91434047	91457990	-1.58156	25.0405	15.2483	25.0405	1.59e-10	14.1429	0.934289	-1.07033	13.4547	1	0.984555	-1.01569	13.3164	1	0.96855	-1.03247	13.1138	1	0.992662	-1.00739	12.6709	1	1.00988	1.00988	14.4056	1
NM_054055	Slc13a3	chr2	165230794	165298697	-1.74346	4.68177	2.5762	4.68177	4.43e-11	2.64619	0.914456	-1.09355	2.46452	1	0.845143	-1.18323	2.13987	0.773853	1.37362	1.37362	3.48467	0.0567183	1.23181	1.23181	2.94321	0.304018	1.88395	1.88395	5.10919	1.7e-07
NM_013889	Zfp292	chr4	34750358	34830197	-1.8794	1.96263	1.00314	1.96263	2.3e-15	1.10936	1.35228	1.35228	1.52099	0.351051	1.81524	1.81524	1.91754	1.21e-06	1.4231	1.4231	1.50496	0.028362	1.60817	1.60817	1.60585	0.000295442	1.76722	1.76722	1.97374	1.44e-05
NM_018819	Mpc1	chr17	8476677	8490526	-1.64909	78.8132	46.0052	78.8132	6.83e-10	44.5569	0.980991	-1.01938	44.6542	1	1.35085	1.35085	57.7275	0.0611009	1.99214	1.99214	85.1325	8.41e-11	2.43967	2.43967	98.5585	2.23e-18	1.89321	1.89321	85.0514	8.6e-10
NM_009318 NM_001025313	Tapbp	chr17	34056422	34066235	-1.429	19.9463	13.4489	19.9463	1.8e-05	11.2902	1.09467	1.09467	12.631	1	1.31737	1.31737	14.2604	0.0554055	1.33656	1.33656	14.493	0.0374779	1.39904	1.39904	14.3054	0.00755399	1.5299	1.5299	17.3682	1.93e-05
NM_025613	Eid1	chr2	125498835	125501378	-1.40605	3.90958	2.6698	3.90958	0.000990265	2.2176	1.17514	1.17514	2.64805	1	1.33628	1.33628	2.85529	0.307068	1.48795	1.48795	3.15051	0.00518577	1.24041	1.24041	2.47586	0.575975	1.41037	1.41037	3.14044	0.0781429
NM_009425	Tnfsf10	chr3	27215998	27238587	-1.60126	1.50002	0.89295	1.50002	6.46e-05	0.853323	0.953294	-1.04899	0.834376	1	1.65428	1.65428	1.36391	0.211849	2.37092	2.37092	1.95292	0.000437311	1.77612	1.77612	1.38196	0.0205261	2.05598	2.05598	1.775	0.000202722
NM_019747	Zfp113	chr5	138580929	138596972	-1.49265	1.08928	0.701941	1.08928	0.00973483	0.624841	1.37178	1.37178	0.874716	0.992962	1.9456	1.9456	1.16769	0.00247391	1.5718	1.5718	0.942457	0.0351442	1.52268	1.52268	0.860812	0.101664	1.78202	1.78202	1.1356	0.000908133
NM_181540 NM_001293795	Tm6sf2	chr8	72596822	72603965	-1.93657	14.7085	7.3206	14.7085	4.68e-16	8.44758	1.55968	1.55968	13.5245	0.000651018	2.67813	2.67813	21.7649	3.19e-22	3.27726	3.27726	26.66	2.29e-34	2.88834	2.88834	22.1656	8.74e-29	2.37449	2.37449	20.1059	1.55e-11
NM_009767	Chic1	chrX	100551814	100591457	-1.93938	1.97531	0.980248	1.97531	2.76e-10	1.13591	1.34459	1.34459	1.56772	0.629821	1.21952	1.21952	1.32663	0.922484	1.71311	1.71311	1.87786	2.69e-05	1.90487	1.90487	1.96956	4.44e-07	1.91501	1.91501	2.23321	8.39e-07
NM_010156	Samd9l	chr6	3322256	3349571	-1.64234	1.70568	1.00083	1.70568	7.63e-06	0.982479	1.03354	1.03354	1.03158	1	1.10826	1.10826	1.03556	1	1.69062	1.69062	1.58389	3.66e-05	1.6943	1.6943	1.50448	0.000465089	2.00047	2.00047	1.97631	1.3e-09
NM_011134	Pon1	chr6	5118089	5143946	-1.43569	294.122	197.398	294.122	4.99e-08	169.459	1.13285	1.13285	195.66	1	1.33899	1.33899	216.953	0.031958	1.19215	1.19215	193.46	0.297637	1.21744	1.21744	186.372	0.250042	1.17803	1.17803	200.775	0.268311
NM_028314 NR_030764	2700097O09Rik	chr12	56146647	56181097	-1.76268	1.9074	1.02555	1.9074	0.000537791	1.10388	1.27243	1.27243	1.45993	1	1.02826	1.02826	1.10057	1	1.78727	1.78727	1.92635	0.0195601	1.91693	1.91693	1.94904	0.0072797	1.87394	1.87394	2.1604	0.0102029
NM_053109	Clec2d	chr6	129130632	129136553	-1.32869	53.5693	38.8359	53.5693	0.000284872	31.1815	1.23628	1.23628	39.2707	0.571597	1.2917	1.2917	38.5457	0.138067	1.50803	1.50803	45.036	0.000771172	1.57636	1.57636	44.3841	3.3e-05	1.33536	1.33536	41.9329	0.016745
NM_011210 NM_001111316 NM_001268286	Ptprc	chr1	139959435	140071882	-1.5474	1.67051	1.03433	1.67051	0.00986958	0.975053	1.17408	1.17408	1.167	1	1.03436	1.03436	0.961932	1	1.37095	1.37095	1.2794	0.0601803	1.41273	1.41273	1.24535	0.0444155	2.30693	2.30693	2.24843	2.42e-07
NR_004446	H2-K2	chr17	34111603	34115736	-1.83253	4.94219	2.58837	4.94219	4e-10	2.89041	1.67003	1.67003	4.98989	0.534646	1.1145	1.1145	3.1143	1	2.01665	2.01665	5.66474	0.00353744	1.47351	1.47351	3.88971	0.562769	2.20511	2.20511	6.43817	0.00745366
NM_016893 NM_001252614 NR_045554 NM_001252615 NM_001252616	Fut8	chr12	78339725	78576983	-1.8445	1.47064	0.763978	1.47064	3.65e-08	0.867565	1.14774	1.14774	1.01867	1	1.83503	1.83503	1.54142	8.61e-05	1.53323	1.53323	1.27819	0.0278115	1.74202	1.74202	1.37259	0.00159765	1.99626	1.99626	1.76012	1.69e-07
NM_033037	Cdo1	chr18	46872858	46887996	-1.26527	498.048	379.357	498.048	0.00608414	295.359	1.22534	1.22534	369.222	0.260755	1.32431	1.32431	374.039	0.0463701	1.49733	1.49733	423.359	0.000599235	1.63542	1.63542	436.542	7.82e-08	1.54053	1.54053	458.41	8.95e-06
NM_011979	Vnn3	chr10	23571267	23589649	-1.4553	7.28445	4.83808	7.28445	2.86e-05	4.33432	1.11928	1.11928	5.00304	1	1.38311	1.38311	5.80465	0.450929	1.85088	1.85088	7.76904	1.48e-05	2.62916	2.62916	10.4154	1.18e-12	4.72644	4.72644	20.9361	3.22e-06
NM_008086	Gas1	chr13	60275765	60278896	-1.67772	2.32063	1.32436	2.32063	0.00228859	1.38282	1.08388	1.08388	1.51501	1	1.39751	1.39751	1.8331	0.286984	1.18809	1.18809	1.55957	1	1.81784	1.81784	2.25589	0.000513192	1.55406	1.55406	2.12687	0.0236546
NM_054080	Akr1c20	chr13	4506404	4522579	-1.50747	40.6661	25.9843	40.6661	7.75e-08	24.2751	1.134	1.134	28.0114	1	1.22436	1.22436	28.4297	0.570613	1.50111	1.50111	34.9008	0.000317857	1.71398	1.71398	37.5606	2.55e-08	1.45967	1.45967	35.5424	0.000672511
NM_008343	Igfbp3	chr11	7106095	7113926	-1.58572	8.39409	5.09795	8.39409	7.09e-08	5.02734	1.39696	1.39696	7.22632	0.659557	1.1198	1.1198	5.41429	1	1.39727	1.39727	6.79144	0.523803	1.06764	1.06764	4.89275	1	1.18037	1.18037	6.01517	0.959932
NM_018760 NM_001136260 NM_001197147	Slc4a4	chr5	89316284	89668681	-1.50327	9.13448	5.84793	9.13448	1.93e-06	5.47942	1.02175	1.02175	5.70515	1	1.3395	1.3395	7.0205	0.0662538	1.27498	1.27498	6.69733	0.141065	1.11018	1.11018	5.4933	1	1.55994	1.55994	8.59872	6.2e-05
NM_011089	Pira2	chr7	3788411	3796653	-1.62358	1.24194	0.732325	1.24194	0.00214346	0.745035	0.829078	-1.20616	0.623304	1	0.848549	-1.17848	0.594149	1	1.02923	1.02923	0.726763	1	0.941582	-1.06204	0.626583	1	1.70931	1.70931	1.32111	0.0238491
NM_020577	As3mt	chr19	46781932	46815585	-1.44179	6.376	4.24333	6.376	0.000134593	3.82753	0.904163	-1.106	3.52966	1	1.33675	1.33675	4.89343	0.268064	1.6373	1.6373	6.00082	0.0332214	2.17636	2.17636	7.5318	1.15e-10	2.00261	2.00261	7.67325	1.4e-08
NM_026362	Plgrkt	chr19	29423166	29436361	-1.72742	4.1994	2.34614	4.1994	0.000232644	2.53068	0.973166	-1.02757	2.55829	1	1.27932	1.27932	3.17206	0.919242	1.30225	1.30225	3.22012	0.679078	1.28442	1.28442	3.00433	0.832355	1.5922	1.5922	4.11492	0.0691916
NM_001081746	Gm7609	chr1	85196185	85210337	-2.11315	1.0393	0.465393	1.0393	0.000134062	0.626363	1.55547	1.55547	0.974877	1	1.51485	1.51485	0.916967	0.722455	1.81422	1.81422	1.06725	0.105628	2.42025	2.42025	1.34317	0.00618199	1.33757	1.33757	0.815165	0.899577
NM_028456 NM_025637	Rwdd3	chr3	120858319	120874613	-1.38634	3.17639	2.19044	3.17639	0.00914905	1.91676	1.28328	1.28328	2.54321	1	1.77647	1.77647	3.31063	0.000880481	1.20933	1.20933	2.25616	0.855215	1.43118	1.43118	2.5155	0.120814	1.33709	1.33709	2.63565	0.304871
NM_009025	Rasa3	chr8	13567217	13677587	-1.46064	1.90453	1.2484	1.90453	0.000549207	1.16017	1.28721	1.28721	1.51755	1	1.16054	1.16054	1.27278	1	1.44206	1.44206	1.60232	0.140067	1.24405	1.24405	1.29823	0.620189	1.97237	1.97237	2.29693	1.1e-06
NM_008185	Gstt1	chr10	75246557	75261329	-1.72073	94.0438	52.7339	94.0438	2.76e-10	57.358	1.20185	1.20185	70.4009	0.645238	1.00906	1.00906	55.5146	1	1.31014	1.31014	71.9579	0.328443	1.3462	1.3462	69.8347	0.00869227	1.34961	1.34961	78.0535	0.00420842
NM_009811	Casp6	chr3	129604342	129617020	-1.35519	8.6645	6.14724	8.6645	0.000782433	5.2873	1.09417	1.09417	5.93382	1	1.09423	1.09423	5.51482	1	1.19847	1.19847	6.10744	0.740382	0.958808	-1.04296	4.60618	1	1.15911	1.15911	6.19442	0.677675
NM_001025577	Maf	chr8	118227152	118230794	-1.28397	6.93812	5.19971	6.93812	0.00483984	4.24419	0.947302	-1.05563	4.09465	1	1.12558	1.12558	4.58104	1	1.12004	1.12004	4.54831	0.97164	1.06833	1.06833	4.09625	1	1.09866	1.09866	4.70025	0.941067
NM_018875 NM_001110311 NM_001110310	Snx12	chrX	98293124	98417902	-1.50637	3.16985	2.02668	3.16985	3.16e-05	1.94217	0.939823	-1.06403	1.86963	1	1.15283	1.15283	2.15363	1	1.49406	1.49406	2.79212	0.0075224	1.27786	1.27786	2.25562	0.23344	1.18654	1.18654	2.31527	0.704025
NM_013913	Angptl3	chr4	98697645	98704879	-1.43892	214.079	143.393	214.079	8.64e-08	131.815	1.12322	1.12322	151.11	1	1.33155	1.33155	167.948	0.0810338	1.29837	1.29837	164.117	0.0722714	1.37789	1.37789	164.235	0.00757908	1.31851	1.31851	174.747	0.057083
NM_007569	Btg1	chr10	96079634	96085445	-1.3694	7.5223	5.28775	7.5223	0.000401613	4.63779	1.09593	1.09593	5.18031	1	1.54385	1.54385	6.84808	0.000342291	1.38803	1.38803	6.16788	0.0142619	1.39935	1.39935	5.87642	0.0734545	1.33767	1.33767	6.25557	0.0313963
NM_172769	Sc5d	chr9	42062259	42072383	-1.30996	128.169	94.2908	128.169	0.00210843	79.1716	1.16291	1.16291	94.0389	1	1.44257	1.44257	109.302	0.0108594	1.02445	1.02445	78.0235	1	1.04084	1.04084	74.5924	1	1.05082	1.05082	83.7478	1
NM_015783	Isg15	chr4	155573532	155574927	-1.55865	5.63351	3.50636	5.63351	0.000519256	3.4854	1.09091	1.09091	3.89243	1	1.0157	1.0157	3.3356	1	2.1485	2.1485	7.20534	2.95e-06	2.00491	2.00491	6.37105	0.00318732	1.76022	1.76022	6.13993	0.000929757
NM_001080158 NM_178269 NM_025639	Cenpm	chr15	82064205	82075177	-2.20993	2.79356	1.23905	2.79356	8.86e-08	1.73295	0.888677	-1.12527	1.60228	1	0.711911	-1.40467	1.20065	1	1.6485	1.6485	2.80645	0.310942	1.27786	1.27786	2.04125	1	1.66195	1.66195	3.00069	0.32637
NM_134094 NM_001170867 NM_001170868 NM_001170866	Ncald	chr15	37295929	37722183	-1.75832	2.41993	1.32591	2.41993	3.9e-08	1.50151	1.07409	1.0741	1.63913	1	1.15384	1.15384	1.65066	1	1.4509	1.4509	2.07825	0.0216907	1.04158	1.04158	1.4113	1	1.41235	1.41235	2.17228	0.0289173
NM_008400 NM_001253873 NM_001253874 NM_001253872	Itgal	chr7	134439773	134478651	-1.93084	2.00307	0.997281	2.00307	2.02e-06	1.2452	1.23482	1.23482	1.5726	1	0.889664	-1.12402	1.05785	1	1.48265	1.48265	1.77247	0.00595459	1.34109	1.34109	1.51636	0.152054	2.1676	2.1676	2.72066	2.12e-11
NM_021281 NM_001267695	Ctss	chr3	95330707	95360327	-1.52484	15.6061	9.8529	15.6061	0.000170856	9.70672	1.18387	1.18387	11.7226	1	0.873093	-1.14535	8.06188	0.885016	1.40171	1.40171	13.0201	0.004702	1.23205	1.23205	10.8115	0.386177	2.19506	2.19506	21.2707	3.22e-13
NM_177789	Vsig4	chrX	93442541	93488777	-1.3442	14.6947	10.5338	14.6947	0.00112396	9.1411	1.10871	1.10871	10.3249	1	0.967469	-1.03362	8.42565	1	1.48185	1.48185	12.987	0.00207385	1.27216	1.27216	10.5036	0.109571	1.99033	1.99033	18.3014	1.31e-12
NM_007437	Aldh3a2	chr11	61058253	61080688	-1.53826	36.4519	22.8223	36.4519	3.26e-08	22.6991	0.962076	-1.03942	22.2851	1	1.35246	1.35246	29.4686	0.0992917	1.65255	1.65255	35.977	5.48e-07	2.15286	2.15286	44.1995	1.42e-15	1.87969	1.87969	42.8512	1.12e-07
NM_009331	Tcf7	chr11	52066105	52095752	-1.57615	1.02501	0.624389	1.02501	0.00551015	0.638867	1.27861	1.27861	0.823239	1	1.00515	1.00515	0.595659	1	1.48791	1.48791	0.906102	0.329247	0.974943	-1.0257	0.559349	1	1.16021	1.16021	0.735439	1
NM_010255	Gamt	chr10	79720895	79723713	-1.29128	80.2964	60.013	80.2964	0.00515745	50.0894	1.06975	1.06975	54.7367	1	1.14396	1.14396	54.9366	0.874801	1.61881	1.61881	77.7022	4.94e-06	1.75367	1.75367	79.4483	2.51e-08	1.18593	1.18593	59.58	0.653493
NR_040750	Gm20752	chr3	158739327	158971044	-1.63388	6.21727	3.66447	6.21727	2.28e-06	3.87921	1.20668	1.20668	4.80798	1	0.647938	-1.54336	2.42613	1	0.933554	-1.07118	3.48845	1	1.25328	1.25328	4.37506	1	1.29664	1.29664	5.06787	0.160036
NM_001114332 NM_028247	Slc16a10	chr10	39795207	39862060	-1.35729	8.03886	5.69608	8.03886	0.00174926	5.02376	0.913506	-1.09468	4.66331	1	0.882344	-1.13334	4.22745	1	0.916844	-1.0907	4.39877	1	0.95001	-1.05262	4.2953	1	1.02524	1.02524	5.21736	1
NM_010531	Il18bp	chr7	109163590	109166669	-1.61994	5.90519	3.51663	5.90519	0.00875341	3.69227	1.33132	1.33132	5.04147	0.811019	0.870514	-1.14875	3.10967	1	1.75853	1.75853	6.25941	0.00240106	1.81899	1.81899	6.11141	7.97e-06	2.47482	2.47482	9.26416	9.61e-15
NM_026993	Ddah1	chr3	145421655	145557241	-1.72146	18.6763	10.4554	18.6763	9.43e-12	11.6958	1.16488	1.16488	13.9276	1	1.00358	1.00358	11.2611	1	0.985917	-1.01428	11.0731	1	0.573141	-1.74477	6.07863	1.42e-07	1.06601	1.06601	12.6296	1
NM_008909	Ppl	chr16	5086383	5132574	-1.51062	1.59494	1.0119	1.59494	0.000453531	1.00807	1.04429	1.04429	1.07878	1	1.31822	1.31822	1.27234	0.765079	1.67808	1.67808	1.63074	0.0101268	2.35087	2.35087	2.15244	1.72e-08	1.70896	1.70896	1.77336	0.0238707
NM_007620	Cbr1	chr16	93608081	93610594	-1.8117	35.4643	18.8617	35.4643	1.29e-17	22.4247	1.20054	1.20054	27.5966	1	2.59938	2.59938	56.0627	1.73e-19	2.54527	2.54527	54.8688	3.27e-16	2.64791	2.64791	53.8758	1.75e-21	2.04635	2.04635	46.3745	1.34e-11
NM_009117	Saa1	chr7	53995868	53998350	3.52827	445.037	1508.56	1508.56	2.86e-06	281.644	2.59437	2.59437	746.365	1.98e-08	0.437253	-2.287	117.803	0.00179317	0.305217	-3.27636	82.5758	0.0215485	0.272888	-3.6645	69.4629	6.51e-26	9.96268	9.96268	2841.08	6.68e-09
NM_013464	Ahr	chr12	36182650	36219661	-1.412	4.75232	3.23832	4.75232	0.000435438	3.01455	1.12103	1.12103	3.45725	1	1.33341	1.33341	3.8665	0.167156	1.58255	1.58255	4.57823	3.34e-05	1.45608	1.45608	3.98141	0.000723113	1.58226	1.58226	4.8038	1.54e-05
NR_003513	Neat1	chr19	5842301	5845478	-1.63957	86.4293	50.7818	86.4293	7.86e-10	54.8835	0.976127	-1.02446	54.6615	1	0.976861	-1.02369	51.3016	1	0.814886	-1.22717	42.8165	0.429221	1.12301	1.12301	55.5107	1	1.5243	1.5243	84.1424	0.00962177
NM_024208	Echdc3	chr2	6109510	6134040	-1.58411	31.4814	19.1728	31.4814	1.06e-09	20.0034	1.03581	1.03581	21.1692	1	1.56055	1.56055	29.9232	3.98e-05	1.72004	1.72004	33.0468	1.05e-07	1.55518	1.55518	28.1326	1.91e-05	1.5686	1.5686	31.5624	2.13e-05
NM_007778 NM_001113530 NM_001113529	Csf1	chr3	107548512	107563387	-1.68659	2.30061	1.31295	2.30061	0.000175252	1.46338	1.08745	1.08745	1.60548	1	1.29929	1.29929	1.79495	0.778668	2.01218	2.01218	2.79432	7.98e-06	1.87744	1.87744	2.45316	0.000200714	2.40548	2.40548	3.5582	5.38e-08
NM_010097	Sparcl1	chr5	104508127	104543107	-1.77287	1.25302	0.685081	1.25302	0.00576548	0.797147	0.941513	-1.06212	0.755083	1	1.17796	1.17796	0.894426	1	1.54584	1.54584	1.17007	0.0675395	1.27025	1.27025	0.917902	1	1.17214	1.17214	0.981025	1
NM_134102	Pla1a	chr16	38396202	38433225	-1.57543	9.89603	6.07065	9.89603	2.41e-08	6.29675	1.1743	1.1743	7.57183	1	1.33009	1.33009	8.04099	0.318687	1.39254	1.39254	8.42931	0.0215485	1.13455	1.13455	6.4846	1	1.49722	1.49722	9.48231	0.00345597
NM_008495	Lgals1	chr15	78757154	78760895	-1.57378	4.78501	2.90523	4.78501	0.000763025	3.05619	1.1257	1.1257	3.5133	1	1.01896	1.01896	2.95762	1	1.4242	1.4242	4.17485	0.164755	2.15936	2.15936	5.95831	1.67e-05	1.55981	1.55981	4.73191	0.0420156
NM_011519	Sdc1	chr12	8778201	8800493	-1.68681	61.4515	35.1255	61.4515	1.03e-13	39.3287	1.22291	1.22291	49.061	0.254911	1.5531	1.5531	58.5061	3e-06	1.87068	1.87068	70.48	1.29e-12	2.16738	2.16738	77.0386	1.53e-19	1.85223	1.85223	73.3316	2.06e-13
NM_008963	Ptgds	chr2	25322231	25325269	-2.41373	10.1065	4.03426	10.1065	8.77e-11	6.47645	0.722847	-1.38342	4.83216	1	1.27725	1.27725	8.03169	1	1.55091	1.55091	9.75631	0.32082	2.48648	2.48648	14.7621	0.000158843	2.51429	2.51429	16.5387	0.00187003
NM_145146	Afm	chr5	90947974	90982570	-1.38202	115.869	80.8285	115.869	2.74e-06	74.5651	1.04521	1.04521	79.5492	1	1.3563	1.3563	96.7613	0.0749997	1.62406	1.62406	116	1.9e-05	1.6887	1.6887	113.938	5.24e-07	1.26645	1.26645	95.0856	0.138066
NM_173740	Maoa	chrX	16196823	16264938	-1.39327	1.57534	1.08175	1.57534	0.0059269	1.01765	1.06329	1.06329	1.10103	1	1.31791	1.31791	1.27911	0.361714	1.19064	1.19064	1.15704	0.81892	1.17573	1.17573	1.07623	0.98159	1.58153	1.58153	1.628	0.00163325
NM_212486 NM_001077410 NM_001286629	Gimap8	chr6	48597359	48610874	-1.51397	1.17142	0.742346	1.17142	0.000589073	0.758687	1.06445	1.06445	0.830838	1	1.52446	1.52446	1.10388	0.349842	1.67996	1.67996	1.22943	0.00722874	1.79755	1.79755	1.24142	0.0845466	1.95347	1.95347	1.51037	3.56e-05
NM_023738	Uba7	chr9	107877897	107886387	-1.71311	3.47275	1.96305	3.47275	3.43e-06	2.25727	1.12862	1.12862	2.62802	1	1.29921	1.29921	2.82497	0.44005	1.4463	1.4463	3.16338	0.0241632	1.33271	1.33271	2.75205	0.246041	1.91533	1.91533	4.37386	9.61e-07
NM_001077403 NM_001077406 NM_001077407 NM_001077404 NM_010939 NM_001077405	Nrp2	chr1	62749890	62843665	-1.57664	1.61269	0.985174	1.61269	3.16e-07	1.04826	0.856965	-1.16691	0.917642	1	1.19723	1.19723	1.19903	0.61829	1.19809	1.19809	1.2077	0.622671	1.19145	1.19145	1.13073	0.820135	1.52794	1.52794	1.6347	0.000659831
NM_026268	Dusp6	chr10	98725864	98730123	-1.81087	7.24079	3.85493	7.24079	1.12e-08	4.71157	1.22063	1.22063	5.8535	1	0.981192	-1.01917	4.40331	1	1.91022	1.91022	8.62662	3.09e-08	2.11883	2.11883	9.00377	6.34e-09	1.66769	1.66769	7.91176	2.11e-05
NM_016850 NM_001252601 NM_001252600	Irf7	chr7	148449081	148452323	-1.40135	5.90215	4.0635	5.90215	0.00705989	3.84295	1.36434	1.36434	5.4039	0.808327	0.937108	-1.06711	3.45707	1	2.16543	2.16543	8.05969	9.71e-10	2.46391	2.46391	8.63768	1.61e-06	1.83108	1.83108	7.07101	6.98e-05
NM_029269	Spp2	chr1	90303593	90323013	-1.49277	53.7105	34.745	53.7105	2.02e-06	35.0641	0.87757	-1.13951	31.376	1	1.14601	1.14601	38.5039	0.771978	1.93977	1.93977	64.9884	3.56e-08	2.45404	2.45404	77.7516	2.89e-22	1.90389	1.90389	66.8582	3.12e-07
NM_009008	Rac2	chr15	78389598	78403213	-1.75336	1.38837	0.758748	1.38837	0.00229654	0.907405	0.922522	-1.08398	0.851858	1	1.11677	1.11677	0.95068	1	1.35769	1.35769	1.17696	0.391814	1.30087	1.30087	1.0646	0.540187	2.17389	2.17389	1.99902	8.47e-05
NM_008681	Ndrg1	chr15	66760879	66801203	-1.62243	6.10839	3.64258	6.10839	2.16e-05	4.01462	1.2078	1.2078	4.94421	1	1.53401	1.53401	5.88627	0.0943628	1.58199	1.58199	6.07256	0.0341012	1.46361	1.46361	5.30374	0.054393	1.22486	1.22486	4.89173	0.487584
NM_009387 NM_001271729	Tk1	chr11	117676832	117687328	-1.34074	9.80753	7.06533	9.80753	0.00412108	6.45862	1.10419	1.10419	7.31206	1	2.20809	2.20809	13.7309	1.68e-09	1.45777	1.45777	9.06891	0.00254669	1.53199	1.53199	8.98812	0.00165508	1.17382	1.17382	7.62311	0.567841
NM_025371 NM_001276442	Acy1	chr9	106335311	106340567	-1.49959	18.7072	12.0564	18.7072	7.51e-06	12.3376	1.04723	1.04723	13.2278	1	1.56047	1.56047	18.5088	0.000493918	1.2932	1.2932	15.3366	0.085117	1.29389	1.29389	14.4862	0.0780123	1.1869	1.1869	14.7264	0.46335
NM_008404	Itgb2	chr10	76993092	77028419	-1.64229	2.08181	1.21536	2.08181	0.00159467	1.37922	1.21037	1.21037	1.69141	1	1.07734	1.07734	1.41199	1	1.32969	1.32969	1.75526	0.523194	1.26298	1.26298	1.5713	0.652619	2.0852	2.0852	2.8556	2.56e-07
NM_019542 NM_001164187	Nagk	chr6	83745050	83752550	-1.48772	5.37344	3.49073	5.37344	0.000567536	3.56549	1.03987	1.03987	3.81969	1	1.22225	1.22225	4.18022	0.872289	1.33982	1.33982	4.61924	0.208523	1.27879	1.27879	4.15265	0.372463	1.37304	1.37304	5.06246	0.0916064
NM_024236	Qdpr	chr5	45825270	45841468	-1.31827	179.303	131.152	179.303	0.000374662	119.098	1.19035	1.19035	144.63	0.673045	1.30213	1.30213	148.483	0.0314703	1.37001	1.37001	156.023	0.0150041	1.55394	1.55394	167.367	4.12e-05	1.32084	1.32084	158.106	0.0322022
NM_021507 NR_027888 NM_001162503	Sqrdl	chr2	122597448	122635287	-1.36567	64.0139	45.1843	64.0139	3.76e-05	42.5578	1.23243	1.23243	53.5622	0.361084	1.27496	1.27496	51.9698	0.105344	1.36639	1.36639	55.7626	0.0034341	1.40383	1.40383	54.0295	0.000808054	1.3503	1.3503	57.8195	0.00726167
NM_175472	Zcchc11	chr4	108132030	108232020	-1.28324	2.42765	1.82718	2.42765	0.0092631	1.61415	0.983466	-1.01681	1.63121	1	1.26751	1.26751	1.96216	0.390925	1.13899	1.13899	1.77347	0.881588	1.17309	1.17309	1.72278	0.729044	1.24397	1.24397	2.03624	0.197541
NM_008183	Gstm2	chr3	107784619	107789354	-1.48462	37.3309	24.2893	37.3309	2.11e-05	24.9	1.25789	1.25789	31.9206	0.236606	1.17626	1.17626	28.0112	0.634676	1.27704	1.27704	30.4383	0.113357	1.26116	1.26116	28.3879	0.0795135	1.22324	1.22324	30.3617	0.471215
NM_172577 NM_001167976	Slc25a21	chr12	57813620	58298459	-1.53687	2.8174	1.76518	2.8174	3.35e-05	1.87971	0.840546	-1.1897	1.61935	1	0.945062	-1.05813	1.71976	1	0.887947	-1.12619	1.60303	1	0.945569	-1.05756	1.61147	1	0.792149	-1.26239	1.44605	0.462083
NM_133661	Slc6a12	chr6	121296714	121315791	-1.51192	21.6552	13.8052	21.6552	4.99e-08	14.4839	1.15351	1.15351	17.0493	1	1.17252	1.17252	16.2722	0.623213	1.2442	1.2442	17.2576	0.160549	1.3443	1.3443	17.5929	0.00557618	1.40463	1.40463	20.4081	0.00174094
NM_018829	Ap3m1	chr14	21852963	21871664	-1.36066	13.5076	9.5603	13.5076	7.36e-05	9.03555	0.960343	-1.04129	8.87075	1	0.822299	-1.2161	7.12768	0.372728	1.15223	1.15223	9.99944	0.685892	1.08574	1.08574	8.88389	1	1.2567	1.2567	11.4885	0.0902588
NM_010130	Emr1	chr17	57498108	57622952	-1.54985	4.48242	2.78021	4.48242	0.000259069	2.9997	1.01681	1.01681	3.11748	1	0.966617	-1.03454	2.76281	1	1.42841	1.42841	4.11415	0.0208285	1.28564	1.28564	3.49676	0.311352	1.90595	1.90595	5.75168	1.27e-08
NM_021384	Rsad2	chr12	27127607	27141317	-1.45423	1.06901	0.714033	1.06901	0.00865369	0.716322	1.07244	1.07244	0.778361	1	1.49796	1.49796	1.01233	0.362002	2.73118	2.73118	1.86092	3.26e-12	3.06001	3.06001	1.99113	0.000108106	1.68994	1.68994	1.20249	0.01301
NM_007639	Cd1d1	chr3	86799757	86803262	-1.38382	79.5015	55.3595	79.5015	2.97e-05	53.3375	1.06491	1.06491	57.9806	1	1.49967	1.49967	76.6596	0.000129988	1.15917	1.15917	59.3429	0.572786	1.34874	1.34874	65.0475	0.00567253	1.22831	1.22831	65.9992	0.124078
NM_019811	Acss2	chr2	155343778	155388479	-1.59329	47.1089	28.4917	47.1089	0.00044166	31.7059	1.51409	1.51409	49.1144	0.374993	1.32809	1.32809	40.4664	0.559176	1.26537	1.26537	38.6771	0.852233	1.41301	1.41301	40.5935	0.5876	1.33635	1.33635	42.6122	0.405613
NM_181588	Cmbl	chr15	31498666	31519874	-1.37258	59.4362	41.7144	59.4362	3.02e-05	40.1923	1.24689	1.24689	51.2313	0.374623	1.63719	1.63719	63.1238	1e-06	1.66591	1.66591	64.2625	1.77e-07	1.93829	1.93829	70.4999	7.7e-12	1.51008	1.51008	61.024	0.000229552
NM_010498	Ids	chrX	67596244	67618260	-1.37559	2.71952	1.9035	2.71952	0.000406638	1.83923	0.978026	-1.02247	1.84849	1	1.13704	1.13704	2.02378	1	1.10612	1.10612	1.96023	1	1.11289	1.11289	1.85908	1	1.14851	1.14851	2.16367	0.69767
NM_026183	Slc47a1	chr11	61156901	61191577	-1.53151	27.3305	17.2025	27.3305	4.67e-10	18.5202	1.03669	1.03669	19.6411	1	1.29829	1.29829	23.0933	0.283272	1.49361	1.49361	26.563	0.00174726	1.54066	1.54066	25.8542	0.000360791	1.42314	1.42314	26.5193	0.0173778
NM_001113326 NM_031195	Msr1	chr8	40688805	40728032	-1.47776	3.7474	2.43416	3.7474	0.00666155	2.54058	1.12866	1.12866	2.92981	1	1.0581	1.0581	2.56349	1	1.38628	1.38628	3.38218	0.01284	1.15025	1.15025	2.64547	0.798103	1.80214	1.80214	4.65802	2.64e-05
NM_194268	Onecut2	chr18	64500017	64558142	-1.44472	5.07759	3.3848	5.07759	2.01e-05	3.44548	1.09556	1.09556	3.84237	1	1.13165	1.13165	3.72895	1	1.68186	1.68186	5.54427	4.24e-07	2.06706	2.06706	6.42262	2.23e-09	1.63345	1.63345	5.64889	3.33e-06
NM_001033337	Ttc38	chr15	85662733	85689252	-1.40899	9.98358	6.83673	9.98358	0.000194256	6.78523	1.15245	1.15245	8.00462	1	1.14739	1.14739	7.47172	0.985768	1.26226	1.26226	8.2048	0.257178	1.23898	1.23897	7.58654	0.84112	1.16524	1.16524	7.9417	0.53627
NM_172665	Pdk1	chr2	71711280	71741915	-1.34325	8.50936	6.11299	8.50936	0.00115852	5.79088	1.36966	1.36966	8.12222	0.119821	1.54313	1.54313	8.58608	0.00400835	1.42105	1.42105	7.91174	0.00931757	1.3771	1.3771	7.23994	0.208921	1.55571	1.55571	9.04695	0.00303872
NM_007934	Enpep	chr3	128972094	129035667	-1.49148	16.4035	10.5967	16.4035	1.7e-08	11.1905	1.26706	1.26706	14.4756	0.188754	1.38694	1.38694	14.8753	0.0160251	1.41678	1.41678	15.208	0.000949402	1.23923	1.23923	12.5482	0.122653	1.40824	1.40824	15.8766	0.000914941
NM_201361	Rmdn2	chr17	80014239	80081492	-1.34911	17.3883	12.4059	17.3883	0.000861145	11.8829	1.15689	1.15689	14.0815	1	1.07171	1.07171	12.2531	1	1.17819	1.17819	13.436	0.626353	1.50336	1.50336	16.1809	0.000823133	1.22128	1.22128	14.5936	0.271323
NM_010028	Ddx3x	chrX	12858147	12871109	-1.30965	38.7575	28.5168	38.7575	0.000439055	26.512	1.13299	1.13299	30.6464	1	1.03208	1.03208	26.1911	1	1.03011	1.03011	26.1759	1	1.04011	1.04011	24.9393	1	1.22154	1.22154	32.7092	0.160879
NM_023409	Npc2	chr12	86095508	86114062	-1.30889	12.4331	9.15753	12.4331	0.000776798	8.51285	1.04274	1.04274	9.05588	1	1.17388	1.17388	9.56471	0.530555	1.40016	1.40016	11.4266	0.00180804	1.38334	1.38334	10.6538	0.00263978	1.25867	1.25867	10.745	0.0794459
NM_015749 NM_001130459 NM_001130458	Tcn2	chr11	3817082	3832047	-1.59445	37.5897	22.7451	37.5897	4.45e-11	25.78	0.91007	-1.09882	23.9542	1	1.42099	1.42099	35.1045	0.0216799	1.848	1.848	45.6118	1.32e-08	1.78478	1.78478	41.6532	1.15e-09	1.46085	1.46085	37.8598	0.00131229
NM_001014423 NM_001014422 NM_178790 NM_001014424 NM_001014399	Abi3bp	chr16	56477958	56690248	-1.47733	1.01174	0.660042	1.01174	0.00986921	0.695618	1.17119	1.17119	0.833704	1	0.915783	-1.09196	0.618734	1	1.00255	1.00255	0.671778	1	1.06288	1.06288	0.670954	1	1.2341	1.2341	0.844131	0.671625
NM_027238	Ttc39b	chr4	82866204	82970093	-1.48314	3.20923	2.08567	3.20923	1.33e-07	2.21005	1.1108	1.1108	2.49574	1	1.08959	1.08959	2.29895	1	1.31986	1.31986	2.78729	0.0389366	1.68938	1.68938	3.36726	2.04e-06	1.45009	1.45009	3.20962	0.000844237
NM_019975	Hacl1	chr14	32420411	32454151	-1.69	132.132	75.3357	132.132	5.5e-17	91.0987	1.32996	1.32996	123.531	0.020585	1.97436	1.97436	172.274	3.85e-13	1.76292	1.76292	153.765	5.26e-10	2.02243	2.02243	166.637	8.14e-18	1.68997	1.68997	154.902	4.74e-09
NM_138741	Sdpr	chr1	51345969	51359804	-1.65945	4.14029	2.391	4.14029	1.11e-08	2.8646	0.881732	-1.13413	2.58959	1	0.957776	-1.04408	2.63734	1	1.20684	1.20684	3.32662	0.519437	1.19953	1.19953	3.11581	0.533367	1.35571	1.35571	3.90567	0.025456
NM_173422	Colec10	chr15	54242328	54297913	-1.44599	6.96086	4.62653	6.96086	1.05e-05	4.81704	1.09677	1.09677	5.40432	1	0.917159	-1.09032	4.22726	1	1.05383	1.05383	4.88324	1	1.01022	1.01022	4.41786	1	1.05396	1.05396	5.11032	1
NM_008961	Pter	chr2	12845667	12925080	-1.32285	13.3869	9.73487	13.3869	0.00171038	9.2757	1.40443	1.40443	13.3039	0.00613721	1.5992	1.5992	14.183	0.0306478	1.84617	1.84617	16.404	9.09e-10	2.15564	2.15564	18.062	1.27e-10	1.6915	1.6915	15.8464	8.68e-05
NM_177662	Ctso	chr3	81736537	81760647	-1.25306	12.6139	9.69934	12.6139	0.00595592	8.75804	1.09118	1.09118	9.76577	1	1.10893	1.10893	9.32145	1	1.16223	1.16223	9.76733	0.523803	1.28406	1.28406	10.1768	0.0381413	1.32126	1.32126	11.6911	0.0129716
NM_181402	Parp11	chr6	127403740	127444257	-1.59959	1.02006	0.618153	1.02006	0.00223185	0.708494	1.08799	1.08799	0.782121	1	0.960793	-1.04081	0.645996	1	1.0363	1.0363	0.698766	1	1.12376	1.12376	0.714586	1	1.37667	1.37667	0.956757	0.245403
NM_009673	Anxa5	chr3	36347845	36374809	-1.39216	17.6258	12.2118	17.6258	0.000306083	12.2657	1.10133	1.10133	13.833	1	1.2993	1.2993	15.2991	0.177773	1.29534	1.29534	15.2301	0.204319	1.19195	1.19195	13.2268	0.625896	1.29446	1.29446	16.0767	0.0754511
NM_053094 NM_001170395	Cd163	chr6	124254668	124280545	-1.5433	1.96577	1.22161	1.96577	0.000308871	1.37018	1.11397	1.11397	1.57177	1	1.32522	1.32522	1.75419	0.997659	1.43157	1.43157	1.89821	0.737552	1.62916	1.62916	2.03608	0.315199	1.98436	1.98436	2.79764	0.123093
NM_008696 NM_001252200 NM_001252201 NM_001252202	Map4k4	chr1	39957757	40083155	-1.39759	1.29307	0.886261	1.29307	0.00332195	0.902106	1.12218	1.12218	1.04068	1	1.21625	1.21625	1.05191	0.78165	1.77553	1.77553	1.54735	6.89e-06	1.52748	1.52748	1.25383	0.00303139	1.7617	1.7617	1.57623	0.000325734
NM_145358 NM_001199676	Camkk2	chr5	123181179	123229419	-1.51695	2.85108	1.81001	2.85108	7.47e-05	1.99269	1.37244	1.37244	2.78106	0.283984	1.73152	1.73152	3.28992	1.58e-05	2.17292	2.17292	4.13871	5.59e-15	3.02345	3.02345	5.43604	1.87e-32	2.43738	2.43738	4.88487	4.49e-21
NM_133869 NM_001293694	Cept1	chr3	106305177	106350720	-1.27569	14.0419	10.5924	14.0419	0.00413976	9.82759	1.26349	1.26349	12.6878	0.254911	1.43152	1.43152	13.4977	0.00139073	1.34486	1.34486	12.6839	0.0101825	1.23782	1.23782	11.0163	0.151576	1.42621	1.42621	14.1621	0.000535306
NM_007954	Ces1c	chr8	95622914	95655182	-1.60672	720.265	432.091	720.265	6.57e-12	505.223	1.25735	1.25735	647.874	0.257951	1.44363	1.44363	698.103	0.000967237	1.52091	1.52091	734.779	0.000574421	1.59892	1.59892	730.044	4.34e-06	1.43161	1.43161	728.487	0.00190339
NM_011857 NM_001145937	Tenm3	chr8	49311018	49760044	-1.73974	1.21118	0.672213	1.21118	3.9e-08	0.853532	0.882484	-1.13316	0.770982	1	1.00501	1.00501	0.822749	1	1.43327	1.43327	1.17844	0.00896392	1.17253	1.17253	0.908868	0.638494	1.24812	1.24812	1.05275	0.41456
NM_008277	Hpd	chr5	123621815	123632695	-1.5849	824.95	501.786	824.95	8.08e-13	581.559	0.969334	-1.03164	574.935	1	1.27749	1.27749	712.099	0.160911	1.46457	1.46457	816.04	0.0018513	1.62307	1.62307	853.348	1.79e-06	1.19573	1.19573	699.459	0.366039
NM_022316 NM_001146217	Smoc1	chr12	82127794	82287401	-1.41005	18.0533	12.3367	18.0533	1.99e-06	12.7427	1.06648	1.06648	13.8806	1	1.35864	1.35864	16.5972	0.0097496	1.82095	1.82095	22.2397	2.3e-10	1.80628	1.80628	20.8241	2.9e-11	1.73836	1.73836	22.2799	1.12e-08
NM_001033259	Mcu	chr10	58909731	59079440	-1.36184	5.71497	4.05262	5.71497	0.00241674	4.0339	0.901033	-1.10984	3.72547	1	1.27679	1.27679	4.96655	0.230445	1.27977	1.27977	4.95356	0.226295	1.27642	1.27642	4.67028	0.159934	1.14173	1.14173	4.60689	0.761842
NM_011530	Tap2	chr17	34341423	34353266	-1.44511	10.9247	7.29307	10.9247	5.69e-05	7.74338	0.974982	-1.02566	7.71232	1	1.05383	1.05383	7.81204	1	1.17766	1.17766	8.73384	0.563593	1.13577	1.13577	7.95935	0.764769	1.34813	1.34813	10.5051	0.0164473
NM_011662	Tyrobp	chr7	31198806	31202598	-1.56512	10.0991	6.20978	10.0991	0.00376604	7.16253	1.12701	1.12701	8.20935	1	0.996172	-1.00384	6.72881	1	1.53804	1.53804	10.5293	0.00947498	1.28443	1.28443	8.29574	0.391418	1.90986	1.90986	13.6664	3.06e-06
NM_001009949	Slc25a51	chr4	45408795	45421638	-1.32785	10.5512	7.66025	10.5512	0.00367797	7.48692	0.97446	-1.02621	7.44798	1	1.1323	1.1323	8.12612	0.866705	1.21436	1.21436	8.72737	0.23398	1.09382	1.09382	7.41319	1	0.982855	-1.01744	7.48871	1
NM_010833	Msn	chrX	93291383	93363892	-1.42121	5.72569	3.87284	5.72569	0.000425637	4.07265	1.03797	1.03797	4.29372	1	1.16832	1.16832	4.52552	0.820124	1.24947	1.24947	4.86393	0.24205	1.1302	1.1302	4.14947	0.986709	1.51205	1.51205	6.21263	0.00142957
NM_016705 NM_001109040 NM_001109042 NM_001109041	Kif21a	chr15	90763705	90880382	-1.28382	5.09136	3.81551	5.09136	0.00547293	3.63683	1.24363	1.24363	4.61678	0.493695	1.37014	1.37014	4.77419	0.0168511	1.35427	1.35427	4.72282	0.0112454	1.41909	1.41909	4.66663	0.00197775	1.55413	1.55413	5.71654	1.2e-05
NM_025992	Herc6	chr6	57530985	57615130	-1.41705	2.14849	1.45241	2.14849	0.00686956	1.53704	1.19448	1.19448	1.87791	1	1.09303	1.09303	1.60711	1	1.48688	1.48688	2.19078	0.00730124	1.51488	1.51488	2.11548	0.00836043	1.69316	1.69316	2.63115	1.81e-06
NM_153529	Nrn1	chr13	36817490	36826346	-1.39723	109.025	75.2184	109.025	3.29e-06	78.0225	1.037	1.037	82.5037	1	1.28831	1.28831	96.1972	0.0393331	1.40562	1.40562	105.037	0.000513388	1.21123	1.21123	85.4053	0.162478	1.08895	1.08895	85.3369	1
NM_028759	Dcaf6	chr1	167259631	167390594	-1.36057	7.17994	5.08483	7.17994	0.000283451	5.14827	1.16029	1.16029	6.10365	1	1.65382	1.65382	8.16724	7.49e-06	1.38318	1.38318	6.83431	0.0140256	1.27454	1.27454	5.94259	0.127785	1.31959	1.31959	6.83271	0.075395
NM_008035 NM_001303231 NM_001303239	Folr2	chr7	108988501	109005704	-1.64809	4.30599	2.5339	4.30599	0.000126726	3.09066	1.20423	1.20423	3.83758	1	1.04125	1.04125	3.12803	1	1.56302	1.56302	4.66859	0.0109961	1.26617	1.26617	3.57346	0.652845	2.0558	2.0558	6.57525	2e-07
NM_145587	Sbk1	chr7	133416132	133438513	-1.53094	3.33018	2.09588	3.33018	5.93e-05	2.39748	1.22168	1.22168	2.97968	1	1.38526	1.38526	3.18223	0.0717582	2.64895	2.64895	6.07233	1.13e-19	2.75325	2.75325	5.95395	2.44e-22	2.28113	2.28113	5.46723	2.23e-11
NM_016751	Clec4f	chr6	83594535	83606110	-1.40952	32.8339	22.4492	32.8339	0.00010977	23.6974	1.08771	1.08771	26.3187	1	0.971456	-1.02938	22.0484	1	1.44106	1.44106	32.7203	0.000284279	1.13908	1.13908	24.4444	0.832784	1.7886	1.7886	42.7252	3.61e-11
NM_008587	Mertk	chr2	128524732	128627924	-1.32193	3.62613	2.6498	3.62613	0.00552076	2.62072	1.09167	1.09167	2.92601	1	1.31241	1.31241	3.2851	0.171787	1.39801	1.39801	3.52033	0.0131392	1.31944	1.31944	3.13386	0.0600274	1.50716	1.50716	4.00174	0.000249304
NM_028270	Aldh1b1	chr4	45811893	45817480	-1.7755	37.0624	20.1295	37.0624	1.08e-13	26.8196	0.794479	-1.25869	21.7573	0.573024	1.30116	1.30116	33.5059	0.302123	1.56785	1.56785	40.1531	0.012318	2.09529	2.09529	50.9187	8.51e-07	1.39947	1.39947	37.7787	0.00751274
NM_007428	Agt	chr8	127080486	127093607	-1.47096	155.335	101.829	155.335	1.89e-07	112.813	0.960672	-1.04094	110.504	1	1.21338	1.21338	131.013	0.259159	1.38044	1.38044	149.084	0.00283217	1.20145	1.20145	122.496	0.405006	1.23457	1.23457	140.067	0.112981
NM_001037932	Gm11437	chr11	83961864	83980978	-1.65518	3.43123	1.97856	3.43123	5.33e-05	2.50348	1.31998	1.31998	3.43978	1	1.8953	1.8953	4.65717	0.00182681	1.76144	1.76144	4.31057	0.00831544	1.84009	1.84009	4.23232	0.00810473	1.49484	1.49484	3.74374	0.219081
NM_030704	Hspb8	chr5	116858503	116872873	-1.41554	51.4639	34.9848	51.4639	0.00606898	37.5509	0.896898	-1.11495	34.2799	1	0.71189	-1.40471	25.5626	0.0184957	0.978096	-1.02239	35.1474	1	0.913873	-1.09424	30.9383	1	1.23883	1.23883	46.9448	0.14685
NM_019651	Ptpn9	chr9	56842774	56910614	-1.38624	4.13506	2.87226	4.13506	0.000121627	3.01781	1.47323	1.47323	4.53939	0.00339181	1.55875	1.55875	4.49379	0.000282717	1.48842	1.48842	4.30696	0.000607984	1.54524	1.54524	4.21507	4.22e-05	1.47914	1.47914	4.467	0.000444026
NM_177322	Agtr1a	chr13	30428224	30474736	-1.32175	17.9987	13.1211	17.9987	0.000441909	13.1364	0.997734	-1.00227	13.3887	1	1.41608	1.41608	17.8315	0.00157622	1.26317	1.26317	15.9208	0.0782659	1.37983	1.37983	16.4015	0.00180649	1.20857	1.20857	15.8742	0.428111
NM_153783	Paox	chr7	147311583	147320233	-1.41337	13.6788	9.35437	13.6788	4.63e-05	9.99209	1.18981	1.18981	12.1102	1	1.28551	1.28551	12.2922	0.67208	1.1045	1.1045	10.5941	1	1.23232	1.23232	11.1058	0.381299	1.03098	1.03098	10.4312	1
NM_009483	Kdm6a	chrX	17739792	17856484	-1.38499	2.5123	1.74447	2.5123	0.000631135	1.83609	1.0885	1.0885	2.03126	1	1.07026	1.07026	1.88346	1	1.06385	1.06385	1.86597	1	1.04065	1.04065	1.72512	1	1.09786	1.09786	2.01264	1
NM_001177658 NR_033530 NM_025300	Mrpl15	chr1	4763278	4775807	-1.24971	7.10053	5.47645	7.10053	0.00986921	5.1906	1.24524	1.24524	6.58951	0.362553	1.29203	1.29203	6.41187	0.0952395	1.30871	1.30871	6.51203	0.0458354	1.24685	1.24685	5.85184	0.110694	1.29858	1.29858	6.80653	0.0264229
NM_020557	Cmpk2	chr12	27154079	27164702	-1.53395	1.34213	0.843546	1.34213	0.00655114	0.981739	1.004	1.004	1.01519	1	1.78038	1.78038	1.67167	0.00328634	2.82016	2.82016	2.67815	2.17e-16	3.17315	3.17315	2.84814	9.26e-11	1.94841	1.94841	1.89116	6.61e-05
NM_029166	Uhrf1bp1l	chr10	89207735	89282614	-1.37913	5.68274	3.9704	5.68274	1.99e-05	4.16884	1.26704	1.26704	5.39843	0.227729	1.66425	1.66425	6.65632	1.36e-06	1.55636	1.55636	6.23011	1.97e-05	1.57211	1.57211	5.93301	1.21e-06	1.3275	1.3275	5.57407	0.0120174
NM_008598	Mgmt	chr7	144086293	144319871	-1.43769	6.92546	4.6887	6.92546	0.0039518	5.08235	0.997515	-1.00249	5.18932	1	1.11436	1.11436	5.41367	1	1.20917	1.20917	5.90209	0.899693	1.24117	1.24117	5.71262	0.781235	1.05208	1.05208	5.21435	1
NM_016702 NM_001276710	Agxt	chr1	95031816	95041998	-1.32562	146.525	106.546	146.525	7.47e-05	107.559	1.01544	1.01544	111.265	1	1.08483	1.08483	111.537	1	1.30047	1.30047	134.167	0.104513	1.24	1.24	120.53	0.189706	1.12607	1.12607	121.919	0.775055
NM_029555	Gstk1	chr6	42195933	42200440	-1.32901	56.7565	41.1774	56.7565	0.0049681	41.6966	0.977394	-1.02313	41.5202	1	1.30074	1.30074	51.8695	0.303534	1.06992	1.06992	42.737	1	1.17495	1.17495	44.2208	0.549333	1.07768	1.07768	44.9953	1
NM_018755 NM_176073	Cpq	chr15	33012883	33524307	-1.30591	17.9884	13.271	17.9884	0.00175415	13.2219	1.16238	1.16238	15.7047	1	1.16142	1.16142	14.7466	0.829723	1.34649	1.34649	17.0792	0.0160842	1.3016	1.3016	15.5709	0.0513778	1.4003	1.4003	18.5302	0.0167332
NM_173011	Idh2	chr7	87239733	87260236	-1.49295	29.8232	19.2794	29.8232	1.18e-07	21.9419	0.959344	-1.04238	21.432	1	1.42248	1.42248	29.8382	0.00138475	1.68541	1.68541	35.3551	3.67e-07	1.79726	1.79726	35.6236	8e-11	1.32312	1.32312	29.1044	0.0215098
NM_001139520 NM_018851	Samhd1	chr2	156923264	156960958	-1.46033	3.98343	2.63064	3.98343	0.000663857	2.93687	1.05397	1.05397	3.14945	1	1.01246	1.01246	2.83373	1	1.225	1.225	3.43569	0.324407	1.17467	1.17467	3.11145	0.637121	1.3702	1.3702	4.00031	0.0219173
NM_011402	Slc34a2	chr5	53440591	53462902	-2.53405	1.14484	0.436636	1.14484	0.000106925	0.844542	1.44965	1.44965	1.24463	1	0.976147	-1.02444	0.782958	1	2.3097	2.3097	1.8662	7.2e-06	2.34464	2.34464	1.78381	3.15e-05	1.82192	1.82192	1.5854	0.0478109
NM_001166497	3110052M02Rik	chr17	21787577	21801933	-1.41198	1.28588	0.8694	1.28588	0.00459368	0.950561	1.10398	1.10398	1.07741	1	0.967347	-1.03376	0.892256	1	1.1025	1.1025	1.0115	1	1.50387	1.50387	1.30391	0.0102131	1.35128	1.35128	1.30195	0.155425
NM_008608	Mmp14	chr14	55050440	55060095	-1.43179	7.40194	4.97373	7.40194	9.13e-06	5.4775	1.3723	1.3723	7.66631	0.0454954	1.41604	1.41604	7.4134	0.0177006	2.4398	2.4398	12.7867	1.62e-14	2.49499	2.49499	12.3359	9.17e-17	2.89819	2.89819	15.9148	1.52e-27
NM_153127	Mmrn2	chr14	35188689	35217472	-1.55737	2.99817	1.85376	2.99817	2.74e-06	2.21931	1.05898	1.05898	2.39452	1	1.1777	1.1777	2.50301	0.903931	1.52924	1.52924	3.26178	0.0373992	1.24183	1.24183	2.49332	0.41236	1.21239	1.21239	2.72883	0.413762
NM_199029	Zfp395	chr14	65977512	66017767	-1.3053	5.88854	4.33885	5.88854	0.00335798	4.35944	1.0349	1.0349	4.59848	1	1.59799	1.59799	6.67311	9.15e-06	1.18707	1.18707	4.95466	0.475294	1.07866	1.07866	4.24699	1	1.249	1.249	5.48347	0.132542
NM_007574	C1qc	chr4	136445716	136448829	-1.49765	20.1987	13.0109	20.1987	0.00256133	14.9662	1.19636	1.19636	18.283	1	0.965896	-1.03531	13.803	1	1.34732	1.34732	19.338	0.0213502	1.12796	1.12796	15.28	0.861111	1.97845	1.97845	29.7036	1.2e-11
NM_020282 NM_001163241 NM_001163239 NM_001163242	Nqo2	chr13	34059021	34080334	-1.32568	16.9164	12.3046	16.9164	0.000519533	12.6089	1.01121	1.01121	13.0244	1	1.31013	1.31013	15.837	0.0528487	1.22343	1.22343	14.7928	0.240651	1.22459	1.22459	13.98	0.190412	1.01693	1.01693	12.9024	1
NM_009859 NM_001205367	Sept7	chr9	25060039	25116156	-1.32524	12.6575	9.17816	12.6575	0.0034753	9.44747	1.14199	1.14199	11.0108	1	1.21432	1.21432	10.9858	0.318625	1.43232	1.43232	12.9824	0.00122993	1.41167	1.41167	12.0692	0.000861066	1.37601	1.37601	13.0995	0.00336644
NM_007409	Adh1	chr3	137940608	137953655	-1.44904	545.705	363.125	545.705	2.79e-07	408.951	1.00389	1.00389	418.766	1	1.48153	1.48153	581.127	0.0005049	1.48911	1.48911	583.387	3.69e-05	1.82617	1.82617	674.824	3.78e-12	1.25817	1.25817	517.397	0.0954157
NM_001164036 NM_008529 NM_001164039 NM_001164038 NM_001164037 NM_001164040	Ly6e	chr15	74785535	74790335	-1.3222	90.889	66.2569	90.889	0.00010377	68.183	1.16819	1.16819	81.3872	1	1.09955	1.09955	71.9272	1	1.69868	1.69868	111.201	8.06e-06	1.37868	1.37868	85.1317	0.0114983	1.58483	1.58483	108.797	5.2e-05
NM_023737	Ehhadh	chr16	21761357	21787907	-1.41744	63.2322	43.0042	63.2322	9.81e-06	47.4516	1.03201	1.03201	49.9829	1	1.52742	1.52742	69.4247	0.00117193	1.2691	1.2691	57.809	0.163804	1.43316	1.43316	61.5689	0.00788322	0.921724	-1.08492	44.1503	1
NM_019840 NM_001177983 NM_001177980 NM_001177982 NM_001177981	Pde4b	chr4	101927543	102279867	-1.38251	2.166	1.51431	2.166	0.00606898	1.62582	1.19513	1.19513	1.96738	1	1.27218	1.27218	1.98041	0.834733	1.15802	1.15802	1.79302	1	1.1501	1.1501	1.68064	1	0.914685	-1.09327	1.48104	1
NM_028772	Dmgdh	chr13	94444390	94522778	-1.37607	91.7708	64.2882	91.7708	2.52e-05	68.9086	1.09101	1.09101	76.7129	1	1.09538	1.09538	72.2499	1	1.2274	1.2274	81.0762	0.133399	1.4837	1.4837	92.3239	0.000543485	1.12641	1.12641	78.0105	0.744307
NM_010582	Itih2	chr2	10016217	10052310	-1.22615	219.558	172.607	219.558	0.0074733	165.35	1.11159	1.11159	187.452	1	1.35578	1.35578	214.421	0.00549112	1.26504	1.26504	200.632	0.0599753	1.1043	1.1043	165.081	0.95846	1.16453	1.16453	193.805	0.384796
NM_021375	Rhbg	chr3	88046795	88058606	-1.45549	4.07509	2.71496	4.07509	0.00141793	3.06985	1.01074	1.01074	3.17894	1	0.903686	-1.10658	2.65261	1	1.07168	1.07168	3.15822	1	1.32446	1.32446	3.68945	0.141115	1.23468	1.23468	3.81534	0.503396
NM_177016	Slc17a4	chr13	23989757	24006876	-1.60807	16.735	10.0301	16.735	1.3e-11	12.6196	1.25451	1.25451	16.1901	0.44377	0.982182	-1.01814	11.887	1	1.75205	1.75205	21.1637	1.26e-05	2.14208	2.14208	24.4954	5.33e-15	1.55253	1.55253	19.6668	0.000262949
NM_008133	Glud1	chr14	35123912	35158219	-1.24589	232.671	179.99	232.671	0.00246325	175.934	1.16426	1.16426	208.921	0.91942	1.16189	1.16189	195.438	0.710686	1.20249	1.20249	202.959	0.305665	1.17558	1.17558	186.992	0.417472	1.10196	1.10196	195.432	0.819356
NM_011925 NM_001163030 NM_001163031 NM_001163029	Cd97	chr8	86247149	86265210	-1.46086	4.74936	3.13824	4.74936	0.00023049	3.59252	1.00629	1.00629	3.69074	1	0.914293	-1.09374	3.14189	1	1.21548	1.21548	4.18612	0.361802	1.07846	1.07846	3.5001	1	1.60956	1.60956	5.78137	1.11e-05
NM_007572	C1qa	chr4	136451830	136454759	-1.4996	22.5927	14.536	22.5927	0.00875341	17.0974	1.06288	1.06288	18.5699	1	0.946135	-1.05693	15.4783	1	1.16427	1.16427	19.0862	0.702178	1.11077	1.11077	17.1855	1	1.92686	1.92686	33.1532	1.55e-09
NM_015753 NM_001289521	Zeb2	chr2	44839031	44968799	-1.36131	1.17412	0.825239	1.17412	0.00922841	0.88862	1.09116	1.09116	0.986214	1	1.08479	1.08479	0.914399	1	1.27951	1.27951	1.08945	0.285337	1.2257	1.2257	0.983146	0.392205	1.44136	1.44136	1.28432	0.00417735
NM_001271005	C920025E04Rik	chr17	36245974	36248621	-1.49633	6.44237	4.12619	6.44237	7.78e-05	4.88972	1.34665	1.34665	6.77662	0.790935	1.14331	1.14331	5.34212	1	1.73526	1.73526	8.20398	0.000140719	0.902321	-1.10825	3.98393	1	1.5592	1.5592	7.56364	0.0978683
NM_144908	Galnt11	chr5	24728710	24771736	-1.31155	4.90249	3.60744	4.90249	0.0064313	3.7219	1.28903	1.28903	4.91507	0.437046	1.06537	1.06537	3.82339	1	1.28856	1.28856	4.61943	0.323839	1.132	1.132	3.82623	1	1.1958	1.1958	4.58271	0.555898
NM_008577 NM_001161413	Slc3a2	chr19	8781371	8788387	-1.37215	8.98894	6.31014	8.98894	0.000162041	6.83646	1.0944	1.0944	7.65061	1	1.15	1.15	7.53291	0.901022	1.30436	1.30436	8.56316	0.0558399	1.12994	1.12994	6.99332	0.981118	1.27135	1.27135	8.77371	0.0865277
NM_028725	Sdr42e1	chr8	120185298	120195415	-1.29251	35.4647	26.4553	35.4647	0.00264494	26.992	1.02617	1.02617	28.26	1	1.18114	1.18114	30.5379	0.539753	1.3227	1.3227	34.2702	0.0274265	1.24809	1.24809	30.4867	0.136427	1.15007	1.15007	31.229	0.444419
NM_009113	S100a13	chr3	90318356	90328503	-1.56816	6.41493	3.89556	6.41493	0.00114753	4.88636	1.23534	1.23534	6.12663	1	0.771005	-1.29701	3.6577	1	0.942361	-1.06116	4.42029	1	1.03353	1.03353	4.56262	1	1.1784	1.1784	5.72166	1
NM_182805	Gpt	chr15	76527193	76530105	-1.28319	91.9073	69.0723	91.9073	0.00353328	70.0492	0.978111	-1.02238	69.9247	1	1.00957	1.00957	67.7309	1	0.957598	-1.04428	64.349	1	1.01654	1.01654	64.3941	1	0.909063	-1.10003	64.1071	0.857301
NM_008304	Sdc2	chr15	32850477	32964476	-1.26938	38.645	29.3333	38.645	0.00483984	29.4569	1.03325	1.03325	31.04	1	1.23731	1.23731	34.8819	0.16231	1.12856	1.12856	31.8539	0.699364	1.18282	1.18282	31.502	0.285041	1.05655	1.05655	31.2667	1
NM_008212	Hadh	chr3	130936337	130975019	-1.29183	94.8109	70.7466	94.8109	0.00142047	72.4253	1.06563	1.06563	78.68	1	1.26111	1.26111	87.415	0.0946331	1.39793	1.39793	96.9473	0.00119858	1.51186	1.51186	98.9889	6.76e-06	1.30678	1.30678	95.2096	0.0142033
NM_172678	Acad9	chr3	35964921	35991779	-1.33487	6.87266	4.96786	6.87266	0.00113365	5.25147	1.07303	1.07303	5.74119	1	1.06057	1.06057	5.33458	1	1.29668	1.29668	6.51468	0.0546682	1.53655	1.53655	7.27999	3.55e-05	1.404	1.404	7.35473	0.0285407
NM_009465 NM_001190974 NM_001190975	Axl	chr7	26541518	26573752	-1.42035	3.39557	2.30666	3.39557	0.00143119	2.60811	1.03171	1.03171	2.74122	1	0.896161	-1.11587	2.22654	1	1.23351	1.23351	3.08082	0.298013	1.21007	1.21007	2.85394	0.429315	1.62957	1.62957	4.25923	2.93e-06
NM_019993	Aldh9a1	chr1	169280121	169298661	-1.28342	55.0524	41.3615	55.0524	0.00339866	42.3958	1.05719	1.05719	45.7145	1	1.17467	1.17467	47.6826	0.511266	1.19217	1.19217	48.396	0.295347	1.22103	1.22103	46.7888	0.125479	1.08735	1.08735	46.3595	0.965841
NM_001037859	Csf1r	chr18	61265225	61290793	-1.49782	8.38548	5.39417	8.38548	0.000103943	6.45897	1.17139	1.17139	7.74296	1	0.981646	-1.0187	6.07469	1	1.37082	1.37082	8.51447	0.0179428	1.43952	1.43952	8.43318	0.000953933	1.80968	1.80968	11.7963	6.27e-08
NM_001270537	Bin2	chr15	100471512	100499931	-1.60222	1.69783	1.01913	1.69783	0.000766152	1.30782	0.824623	-1.21268	1.10771	1	1.39476	1.39476	1.7429	0.938759	1.42931	1.42931	1.79964	0.424747	1.22926	1.22926	1.46952	1	1.58562	1.58562	2.09513	0.0520254
NM_026082 NM_001290636	Dock7	chr4	98603349	98787606	-1.62408	1.64598	0.980798	1.64598	1.58e-06	1.26928	1.18639	1.18639	1.54372	1	1.21221	1.21221	1.48593	0.551535	1.40707	1.40707	1.7188	0.00896392	1.48652	1.48652	1.71162	0.00143645	1.37458	1.37458	1.74706	0.0353751
NM_175263	Notum	chr11	120515102	120522151	-1.35994	9.30677	6.60945	9.30677	0.000356599	7.17978	0.95062	-1.05194	6.91719	1	0.991019	-1.00906	6.75903	1	0.823825	-1.21385	5.63657	0.643376	0.627579	-1.59342	4.05053	0.0118755	0.635542	-1.57346	4.59606	0.00581342
NM_007494	Ass1	chr2	31325789	31376190	-1.37915	1133.22	792.171	1133.22	7.73e-06	878.381	0.957932	-1.04391	858.742	1	1.16344	1.16344	979.039	0.78531	1.12678	1.12678	949.688	0.94144	1.17673	1.17673	935.543	0.60821	0.775543	-1.28942	686.015	0.0938441
NM_001081091	Cep152	chr2	125388823	125450849	-1.54793	1.1426	0.705553	1.1426	0.001718	0.891288	1.07556	1.07556	0.969728	1	1.2915	1.2915	1.10692	0.97954	0.86258	-1.15931	0.731256	0.999819	1.73448	1.73448	1.39808	0.00864385	1.43368	1.43368	1.25938	0.0381355
NM_001080809	Cps1	chr1	67169600	67277841	-1.38092	418.642	292.323	418.642	5.87e-05	327.425	1.13724	1.13724	380.022	1	1.13878	1.13878	356.682	0.955544	1.02625	1.02625	322.225	1	1.18373	1.18373	350.642	0.454036	0.92129	-1.08543	303.701	1
NM_001033264 NM_001285777 NM_001285779	Gls2	chr10	127631690	127647060	-1.48904	101.355	65.6356	101.355	3.34e-09	79.992	1.03815	1.03815	84.7372	1	1.26402	1.26402	96.8541	0.114079	1.19063	1.19063	91.3247	0.33135	1.20415	1.20415	87.1658	0.306784	1.07239	1.07239	86.4243	1
NM_016861	Pdlim1	chr19	40296728	40346106	-1.46268	10.6621	7.03387	10.6621	3.46e-06	8.45592	1.05506	1.05506	9.12906	1	1.34263	1.34263	10.9093	0.0409436	1.27075	1.27075	10.3266	0.170061	1.41003	1.41003	10.7727	0.0286575	1.1237	1.1237	9.53417	0.805621
NM_009654	Alb	chr5	90889914	90905629	-1.48458	19410.7	12608.2	19410.7	7.6e-07	15399.8	1.1011	1.1011	17298.2	1	1.41478	1.41478	20806.8	0.0770886	2.04075	2.04075	30096.3	5.13e-13	2.49292	2.49292	34727.8	1.45e-23	1.63277	1.63277	25280.3	0.000167709
NM_008280	Lipc	chr9	70645934	70782615	-1.37418	59.4199	41.6959	59.4199	7.37e-05	47.2388	0.968174	-1.03287	46.686	1	1.28716	1.28716	58.2347	0.0898824	1.45747	1.45747	65.9288	0.000429861	1.37172	1.37172	58.589	0.0027377	1.2262	1.2262	58.2143	0.263561
NM_025295	Btd	chr14	32454242	32481383	-1.31789	19.4233	14.2124	19.4233	0.000408435	15.4881	1.06795	1.06795	16.8376	1	1.41619	1.41619	20.9599	0.00232531	1.31743	1.31743	19.5277	0.0212994	1.30522	1.30522	18.2576	0.0235298	1.40904	1.40904	21.8415	0.00283114
NM_130450	Elovl6	chr3	129235303	129341411	-1.31061	9.13101	6.71506	9.13101	0.00225308	7.29926	1.46822	1.46822	10.9745	0.232952	1.11235	1.11235	7.7956	1	2.004	2.004	14.1064	0.000152217	1.82472	1.82472	12.0871	8.28e-05	1.46474	1.46474	10.8484	0.0632955
NM_175438	Aldh4a1	chr4	139178808	139205606	-1.33933	74.3936	53.5654	74.3936	0.00527177	59.6465	1.08495	1.08495	65.9818	1	1.09353	1.09353	62.4752	1	1.27694	1.27694	73.0112	0.0366113	1.1846	1.1846	63.8695	0.283946	1.12559	1.12559	67.5491	0.606334
NM_023059	Sigirr	chr7	148277073	148286445	-1.33596	6.05879	4.38192	6.05879	0.00454906	4.87347	0.982919	-1.01738	4.89973	1	1.2488	1.2488	5.84926	0.340701	1.24147	1.24147	5.80764	0.212501	1.31069	1.31069	5.79011	0.0643735	1.29973	1.29973	6.41453	0.0968436
NM_007652 NM_001111060	Cd59a	chr2	103935957	103955567	-1.28636	18.5759	13.904	18.5759	0.00840962	14.9499	1.12277	1.12277	17.1699	1	1.18551	1.18551	17.0117	0.592255	1.44942	1.44942	20.7788	0.00228833	1.74803	1.74803	23.654	6.69e-08	1.44842	1.44842	21.7932	0.00129628
NM_175272 NM_001111016	Nav2	chr7	56501558	56865458	-1.43726	3.14623	2.10713	3.14623	1.88e-05	2.53463	1.08865	1.08865	2.80775	1	1.29658	1.29658	3.13852	0.180456	2.05659	2.05659	4.98553	6.63e-11	1.92041	1.92041	4.39138	2.52e-10	1.67505	1.67505	4.26294	5.06e-07
NM_019922	Crtap	chr9	114284248	114299830	-1.37897	3.09127	2.16798	3.09127	0.00973483	2.49865	0.968419	-1.03261	2.47925	1	1.20981	1.20981	2.90366	0.90857	1.19444	1.19444	2.87416	0.805919	0.966845	-1.03429	2.19326	1	0.898609	-1.11283	2.24858	1
NM_001077705 NM_013545	Ptpn6	chr6	124670724	124683172	-1.40078	4.62131	3.18529	4.62131	0.00129185	3.75082	1.03425	1.03425	3.94251	1	1.21053	1.21053	4.33144	0.637999	1.208	1.208	4.33267	0.509445	1.13364	1.13364	3.84047	1	1.35841	1.35841	5.09663	0.0365178
NM_011385	Ski	chr4	154528183	154596644	-1.51894	5.50605	3.48799	5.50605	2.42e-08	4.47358	1.21418	1.21418	5.52343	0.696708	1.3546	1.3546	5.78653	0.0177006	1.93813	1.93813	8.29197	1.03e-11	2.13463	2.13463	8.60971	1.7e-16	1.76702	1.76702	7.92848	6.17e-09
NM_146094	Fads1	chr19	10257377	10271362	-1.2807	95.187	71.6567	95.187	0.00317295	77.4006	0.906753	-1.10284	71.5652	1	1.14915	1.14915	85.1833	0.68894	1.66055	1.66055	123.026	1.52e-06	2.20675	2.20675	154.282	1.5e-09	1.60368	1.60368	124.58	0.000435745
NM_026931	1810011O10Rik	chr8	25548087	25549418	-1.51315	7.94243	5.06663	7.94243	0.00042014	6.4584	0.934504	-1.07009	6.21463	1	0.711943	-1.40461	4.44644	0.315162	1.09274	1.09274	6.82637	1	1.59842	1.59842	9.39295	0.0225171	1.29729	1.29729	8.48333	0.367579
NM_031868	Ppp1ca	chr19	4192173	4195419	-1.27475	54.1045	40.946	54.1045	0.00426444	44.0007	1.00041	1.00041	44.9311	1	1.11098	1.11098	46.838	1	1.36439	1.36439	57.5684	0.00294424	1.44685	1.44685	57.5083	0.000779702	1.18721	1.18721	52.6558	0.239338
NM_023624	Lrat	chr3	82696503	82707896	-1.36696	2.42971	1.70697	2.42971	0.00088214	1.98013	0.720718	-1.3875	1.46724	0.437046	0.996918	-1.00309	1.91001	1	0.611192	-1.63615	1.16686	0.036295	0.365221	-2.73807	0.65875	2.3e-09	0.469442	-2.13019	0.977001	1.1e-05
NM_027827	Afmid	chr11	117687232	117701222	-1.32167	34.5456	25.2275	34.5456	0.00363922	28.319	0.976167	-1.02441	28.2041	1	1.71988	1.71988	46.678	9.47e-08	1.23352	1.23352	33.5137	0.204319	1.27408	1.27408	32.6457	0.0781092	0.907808	-1.10155	25.8234	0.958508
NM_001001881	2510009E07Rik	chr16	21649117	21694738	-1.36971	1.84445	1.29795	1.84445	0.00229654	1.51328	1.08795	1.08795	1.67826	1	1.10523	1.10523	1.59866	1	1.13657	1.13657	1.64414	1	1.03513	1.03513	1.41183	1	1.08317	1.08317	1.67074	1
NM_011172	Prodh	chr16	18071818	18089283	-1.38566	38.166	26.5485	38.166	0.00052616	31.3409	0.999179	-1.00082	32.0024	1	1.24921	1.24921	37.566	0.334758	0.932241	-1.07268	28.0493	1	0.959365	-1.04236	27.2102	1	0.941386	-1.06226	29.6644	1
NM_032418 NM_001190491 NM_001190490 NR_126095	Dmpk	chr7	19669197	19679169	-1.41197	5.09586	3.47634	5.09586	0.00245177	4.19661	1.07202	1.07202	4.60372	1	1.02778	1.02778	4.14909	1	1.39373	1.39373	5.62435	0.0331164	1.3176	1.3176	5.01973	0.080693	1.70469	1.70469	7.2326	2.82e-05
NM_011937	Gnpda1	chr18	38487190	38498647	-1.45855	3.12634	2.06202	3.12634	0.00210843	2.57902	0.915314	-1.09252	2.41654	1	1.2442	1.2442	3.07205	0.719681	1.60069	1.60069	3.95969	0.00556961	1.54027	1.54027	3.597	0.0080149	1.23747	1.23747	3.16883	0.401321
NM_029419 NM_001164640	Apol7a	chr15	77218646	77229540	-1.33162	24.9066	18.011	24.9066	0.00316777	20.6471	1.06424	1.06424	22.4023	1	1.12095	1.12095	22.1746	1	1.72946	1.72946	34.0976	0.0144598	1.63483	1.63483	30.5658	0.00323279	1.18981	1.18981	24.708	0.465774
NM_001143689	H2-Q4	chr17	35516561	35521619	-1.57777	16.1131	9.84233	16.1131	0.000458547	13.4955	0.991967	-1.0081	13.6896	1	1.01421	1.01421	13.1352	1	1.24976	1.24976	16.204	0.149666	1.14334	1.14334	13.9798	0.767788	1.34434	1.34434	18.262	0.00974556
NM_199241 NM_199240 NM_172537 NM_199239 NM_199238 NM_001290997 NM_001291000	Sema6d	chr2	124479316	124493525	-1.37879	1.91998	1.33991	1.91998	0.000508687	1.61023	1.05934	1.05934	1.75198	1	0.99209	-1.00797	1.53921	1	1.13056	1.13056	1.75513	0.909628	1.05691	1.05691	1.54824	1	1.25121	1.25121	2.03403	0.168682
NM_177390	Myo1d	chr11	80295628	80593527	-1.38208	1.71342	1.19992	1.71342	0.00547581	1.43857	1.22276	1.22276	1.79526	1	1.13782	1.13782	1.57925	1	1.21494	1.21494	1.67724	0.406293	1.39993	1.39993	1.82158	0.216368	1.48837	1.48837	2.12024	0.0243974
NM_001025576	Ccdc141	chr2	76847962	77008692	-1.61511	2.1231	1.26145	2.1231	1.51e-06	1.78337	0.831036	-1.20332	1.5142	1	1.50411	1.50411	2.57415	0.00204212	1.05132	1.05132	1.79897	1	0.952768	-1.04957	1.53598	1	1.0935	1.0935	1.96285	1
NM_026680	Golt1a	chr1	135206399	135219603	-1.53699	3.19088	1.99043	3.19088	7.35e-05	2.682	0.91772	-1.08966	2.54036	1	0.545701	-1.83251	1.41868	0.0156114	0.815882	-1.22567	2.11719	1	0.896408	-1.11556	2.19196	1	1.10347	1.10347	2.98874	1
NM_030205	Coro7	chr16	4626883	4679720	-1.39846	3.0618	2.11435	3.0618	0.00251827	2.58084	1.00175	1.00175	2.65343	1	1.00912	1.00912	2.49965	1	1.08885	1.08885	2.70746	1	1.02673	1.02673	2.40688	1	1.33156	1.33156	3.44723	0.0622198
NM_009150	Selenbp1	chr3	94737004	94748680	-1.44607	68.1705	45.4957	68.1705	9.8e-05	57.5518	0.962173	-1.03931	56.524	1	1.12871	1.12871	62.2074	0.872289	1.07298	1.07298	59.2308	1	1.10047	1.10047	57.2766	0.988516	1.00313	1.00313	58.0437	1
NM_018775	Tbc1d8	chr1	39428341	39535592	-1.50589	1.92309	1.22848	1.92309	0.0001701	1.62699	0.972437	-1.02834	1.62777	1	0.845956	-1.18209	1.31883	0.941231	1.07107	1.07107	1.68257	1	1.1794	1.1794	1.74364	0.942279	0.977701	-1.02281	1.61855	1
NM_007995	Fcna	chr2	25480186	25483494	-1.36641	17.525	12.3799	17.525	0.000492778	14.834	0.900722	-1.11022	13.6115	1	0.954541	-1.04762	13.4933	1	1.34394	1.34394	19.0788	0.0147586	0.861947	-1.16016	11.5691	0.816121	1.39606	1.39606	20.989	0.00492342
NM_033217	Ngfr	chr11	95430139	95449012	-1.65258	1.37018	0.789272	1.37018	0.000145893	1.162	1.0245	1.0245	1.21201	1	1.10228	1.10228	1.24144	1	1.34539	1.34539	1.49598	0.217803	0.681376	-1.46762	0.717853	0.643665	0.904807	-1.10521	1.0548	1
NM_201529	Lmo7	chr14	102129144	102333910	-1.36519	1.70698	1.20477	1.70698	0.00229654	1.45191	0.907369	-1.10209	1.3504	1	1.12183	1.12183	1.57291	1	1.0076	1.0076	1.40815	1	1.00317	1.00317	1.31682	1	1.12615	1.12615	1.66346	0.985512
NM_007471 NM_001198824 NM_001198823 NM_001198826 NM_001198825	App	chr16	84954680	85173952	-1.2645	17.2152	13.1133	17.2152	0.00460817	14.7088	1.03019	1.03019	15.4411	1	1.08151	1.08151	15.2093	1	1.27057	1.27057	17.8995	0.0742493	1.03622	1.03622	13.7713	1	1.13452	1.13452	16.7916	0.562992
NM_011397	Slc23a1	chr18	35774257	35786881	-1.25362	16.7553	12.8716	16.7553	0.00812244	14.3535	1.12825	1.12825	16.5561	1	1.09614	1.09614	15.087	1	1.1584	1.1584	15.9646	0.60848	1.21333	1.21333	15.7659	0.239545	1.2684	1.2684	18.3573	0.0561357
NM_001111100 NM_021460	Lipa	chr19	34566805	34601964	-1.30427	54.3843	40.1922	54.3843	0.00060713	46.6396	1.08536	1.08536	51.6776	1	1.31548	1.31548	58.7604	0.0389641	1.303	1.303	58.2976	0.0414212	1.30489	1.30489	55.0651	0.0243332	1.18695	1.18695	55.7773	0.261292
NM_018861	Slc1a4	chr11	20202182	20232716	-1.40733	1.44709	0.985664	1.44709	0.00578037	1.24146	1.3278	1.3278	1.69092	0.820243	1.25059	1.25059	1.48625	0.751272	1.84939	1.84939	2.20645	0.000323169	1.47207	1.47207	1.65683	0.149226	1.29941	1.29941	1.64495	0.269813
NM_022880 NM_001199114 NM_001199115 NM_001199116 NM_001199113	Slc29a1	chr17	45722148	45729342	-1.36676	47.1158	33.2314	47.1158	0.000121627	40.5603	1.03031	1.03031	42.661	1	1.44232	1.44232	56.056	0.00166124	1.25561	1.25561	48.8134	0.0977476	1.36771	1.36771	50.1659	0.00993999	1.22733	1.22733	50.0514	0.200362
NM_013831	Pstpip2	chr18	78033288	78121618	-1.31662	6.48714	4.74866	6.48714	0.00916941	5.5895	1.07869	1.07869	6.14271	1	1.05219	1.05219	5.6269	1	0.866629	-1.1539	4.63668	0.81328	1.05052	1.05052	5.29288	1	1.27977	1.27977	7.19223	0.238289
NM_001110211 NM_013472	Anxa6	chr11	54792463	54846973	-1.52461	21.5443	13.6317	21.5443	3.77e-09	18.5742	0.988586	-1.01155	18.7456	1	1.44425	1.44425	25.6889	0.000731726	1.33177	1.33177	23.7432	0.0263557	1.31177	1.31177	22.0174	0.0258506	1.169	1.169	21.8796	0.336941
NM_001081011	Srgap2	chr1	133181827	133423938	-1.41317	1.58652	1.07597	1.58652	0.000763384	1.36793	1.24274	1.24274	1.73743	0.747335	1.56177	1.56177	2.05389	0.00135984	1.48436	1.48436	1.94701	0.000709511	1.28821	1.28821	1.59371	0.0898844	1.47754	1.47754	2.03421	0.000575961
NM_009778	C3	chr17	57343395	57367559	-1.23504	1015.76	792.769	1015.76	0.00393903	878.089	1.13751	1.13751	1018.66	1	1.50355	1.50355	1263.67	3.03e-05	1.5656	1.5656	1317.29	1.63e-05	1.4594	1.4594	1158.06	7.41e-05	1.94513	1.94513	1720.34	1.42e-13
NM_144909	Gckr	chr5	31599953	31629675	-1.29456	53.8726	40.1219	53.8726	0.0097113	46.7001	1.12039	1.12039	53.4279	1	1.16285	1.16285	52.0515	0.659266	1.25569	1.25569	56.2423	0.102568	1.25362	1.25362	52.9503	0.11403	1.18424	1.18424	55.6243	0.372836
NM_144940	Uroc1	chr6	90283282	90314542	-1.3571	85.8414	60.9834	85.8414	1.94e-05	74.5572	0.943132	-1.0603	71.7812	1	1.17472	1.17472	83.9816	0.640399	1.40259	1.40259	100.196	0.00351579	1.35673	1.35673	91.5009	0.00768851	1.16569	1.16569	87.4879	0.449877
NM_007899 NM_001252653	Ecm1	chr3	95538070	95543492	-1.41033	28.6592	19.5827	28.6592	1.82e-05	24.9023	0.885924	-1.12877	22.5631	1	1.07373	1.07373	25.6045	1	1.0244	1.0244	24.5354	1	0.94652	-1.0565	21.3289	1	0.884284	-1.13086	22.1666	0.730491
NM_181277	Col14a1	chr15	55139304	55352358	-1.28804	5.91709	4.42849	5.91709	0.00179007	5.14803	1.07344	1.07344	5.6496	1	1.19711	1.19711	5.90379	0.721681	1.31874	1.31874	6.53045	0.16089	1.24778	1.24778	5.81738	0.173833	1.27841	1.27841	6.616	0.14642
NM_173733	Suox	chr10	128106942	128110974	-1.3582	32.804	23.2804	32.804	7.74e-05	28.5598	0.949939	-1.0527	27.6679	1	1.18523	1.18523	32.4239	0.568537	1.26103	1.26103	34.5065	0.0552984	1.19778	1.19778	30.8931	0.348151	1.06472	1.06472	30.5799	1
NM_023049	Asb2	chr12	104559351	104594211	-1.66537	1.08417	0.622521	1.08417	0.00030024	0.944103	0.900098	-1.11099	0.874892	1	1.48548	1.48548	1.35954	0.307068	1.45922	1.45922	1.33099	0.117173	1.84019	1.84019	1.58436	0.000172208	1.75051	1.75051	1.65965	0.00160762
NM_001163144 NM_001190483	Pcsk5	chr19	17507321	17912122	-1.56567	1.00878	0.618963	1.00878	5.56e-06	0.882859	0.992121	-1.00794	0.899211	1	1.57586	1.57586	1.34159	0.00180067	1.56246	1.56246	1.32874	0.000214086	1.44016	1.44016	1.1529	0.0320405	1.62741	1.62741	1.48179	0.00299725
NM_138665	Sardh	chr2	27043912	27102823	-1.33482	83.6605	60.4545	83.6605	0.00116844	73.2755	0.949413	-1.05328	70.9724	1	1.17253	1.17253	82.3025	0.719681	1.33825	1.33825	93.9519	0.0130303	1.41769	1.41769	93.8699	0.00143635	1.03795	1.03795	76.5506	1
NM_080559	Sh3bgrl3	chr4	133683320	133684668	-1.5589	3.55313	2.17901	3.55313	0.00626627	3.11218	0.861188	-1.16119	2.77422	1	0.945769	-1.05734	2.8285	1	1.33357	1.33357	4.03741	0.521602	1.28526	1.28526	3.67367	0.636015	1.2636	1.2636	3.85489	0.82369
NM_010686	Laptm5	chr4	130469248	130492063	-1.43625	4.37722	2.94127	4.37722	0.0020108	3.84898	0.985771	-1.01443	3.86199	1	0.956185	-1.04582	3.51026	1	1.25358	1.25358	4.61318	0.208313	1.21365	1.21365	4.21131	0.417637	1.69176	1.69176	6.46337	2.5e-05
NM_013658 NM_001163491 NM_001163489 NM_001163490	Sema4a	chr3	88239883	88259683	-1.31392	16.0364	11.7622	16.0364	0.000442768	14.1167	1.1717	1.1717	16.9074	0.992962	1.34454	1.34454	18.2045	0.0314703	1.24261	1.24261	16.8372	0.176968	1.16729	1.16729	14.9249	0.567517	1.52913	1.52913	21.7456	2.25e-05
NM_178665 NM_001145952 NM_001145954	Lpp	chr16	24393435	24992664	-1.29272	2.69713	2.01082	2.69713	0.00196149	2.37926	1.10434	1.10434	2.68627	1	1.32275	1.32275	3.01823	0.0531031	1.20762	1.20762	2.75854	0.280537	1.27127	1.27127	2.74004	0.0878339	1.34923	1.34923	3.23918	0.0066676
NM_172490	Sepsecs	chr5	53034645	53060940	-1.30653	11.834	8.72694	11.834	0.00131817	10.4413	1.09478	1.09478	11.6857	1	1.139	1.139	11.4267	0.876379	1.14815	1.14815	11.5015	0.683283	1.30266	1.30266	12.3173	0.0361178	1.19646	1.19646	12.551	0.309978
NM_011520	Sdc3	chr4	130348451	130382233	-1.31766	8.09584	5.92333	8.09584	0.00513669	7.15465	1.10199	1.10199	8.02739	1	0.911604	-1.09697	6.22364	1	1.38493	1.38493	9.48792	0.0144311	1.15617	1.15617	7.47519	0.711367	1.83165	1.83165	13.2058	1.17e-09
NM_016668	Bhmt	chr13	94386845	94407713	-1.2371	1014.1	790.032	1014.1	0.00533447	896.709	1.06358	1.06358	973.456	1	0.703054	-1.42237	603.843	0.00677548	0.863456	-1.15814	742.324	0.562168	0.968206	-1.03284	783.319	1	0.919868	-1.08711	827.889	1
NM_027908	Amdhd1	chr10	92986082	93002778	-1.2825	53.7379	40.4026	53.7379	0.00130692	47.6378	0.999781	-1.00022	48.6202	1	1.20097	1.20097	54.7989	0.334451	1.31192	1.31192	59.8718	0.0193253	1.32772	1.32772	57.2079	0.00862315	1.06611	1.06611	51.1047	1
NM_001201391	Hbb-bs	chr7	110975036	110976442	1.51743	61.1145	89.4806	89.4806	2.01e-05	54.2158	0.812881	-1.23019	44.9706	0.80546	0.950479	-1.0521	49.3859	1	1.22167	1.22167	63.1933	0.799857	0.934386	-1.07022	45.834	1	1.05791	1.05791	58.1037	1
NM_001278161	Hbb-b1	chr7	110975045	110976443	1.51743	61.8894	90.6151	90.6151	2.01e-05	54.9032	0.812881	-1.23019	45.5408	0.80546	0.950479	-1.0521	50.012	1	1.22167	1.22167	63.9945	0.799857	0.934386	-1.07022	46.4151	1	1.05791	1.05791	58.8403	1
NM_029956	Mmab	chr5	114881042	114894036	-1.29496	6.95288	5.17591	6.95288	0.00426398	6.1782	1.03528	1.03528	6.53669	1	1.02105	1.02105	6.06046	1	0.953387	-1.04889	5.65398	1	1.13868	1.13868	6.36152	0.796871	1.07753	1.07753	6.65081	1
NM_001081141	Gabbr2	chr4	46676769	47004586	-1.49738	1.98206	1.27839	1.98206	0.000223143	1.7624	1.09278	1.09278	1.98848	1	1.26379	1.26379	2.15728	0.922208	1.41498	1.41498	2.42092	0.429221	1.16588	1.16588	1.87053	1	1.20706	1.20706	2.17166	0.879542
NM_172520	Arhgef19	chr4	140798798	140813477	-1.65852	6.59229	3.83341	6.59229	2.05e-09	5.86547	1.03889	1.03889	6.23708	1	0.969066	-1.03192	5.45833	1	1.08947	1.08947	6.13747	1	1.05084	1.05084	5.57844	1	1.16886	1.16886	6.84815	0.688683
NM_009516	Wee1	chr7	117265572	117286813	2.17877	0.566972	1.19987	1.19987	8.57e-11	0.504741	0.918181	-1.08911	0.468417	1	1.24831	1.24831	0.598505	1	1.1895	1.1895	0.56986	1	0.715943	-1.39676	0.325922	0.641274	0.901594	-1.10915	0.439901	1
NM_021525	Rcl1	chr19	29175864	29218333	1.27921	25.6498	31.6752	31.6752	0.00930221	22.9678	1.04488	1.04488	24.4874	1	0.952974	-1.04935	20.9426	1	0.684657	-1.46059	15.0825	0.000658882	0.703935	-1.42059	14.6198	0.00288423	0.889787	-1.12386	20.6983	0.772993
NM_177828	Arhgef37	chr18	61653447	61696190	-1.83922	1.81003	0.956578	1.81003	8.85e-05	1.62573	0.853665	-1.17142	1.42603	1	1.11992	1.11992	1.74475	1	1.11814	1.11814	1.74943	1	1.13737	1.13737	1.68493	1	0.895927	-1.11616	1.43234	1
NM_011261	Reln	chr5	21390271	21850523	-1.43213	3.85766	2.59806	3.85766	4.81e-06	3.46711	0.94025	-1.06355	3.326	1	1.15566	1.15566	3.83016	1	1.15359	1.15359	3.8438	0.999819	1.30698	1.30698	4.0934	0.139485	1.1995	1.1995	4.16955	0.434828
NM_010959	Oit3	chr10	58885707	58904527	-1.33731	6.70212	4.8241	6.70212	0.000990397	6.09034	0.959146	-1.04259	5.97136	1	0.930973	-1.07414	5.41041	1	1.11609	1.11609	6.52753	0.92723	0.964675	-1.03662	5.32603	1	1.00187	1.00187	6.15933	1
NM_001039519 NM_001282083 NM_001282084 NR_104093	Gtf2a2	chr9	69860354	69870673	1.3153	8.98892	11.371	11.371	0.00792648	8.22896	0.882397	-1.13328	7.40023	1	0.840625	-1.18959	6.64693	0.739018	0.843968	-1.18488	6.66201	0.566773	0.811337	-1.23253	6.03695	0.31238	0.968847	-1.03216	8.10753	1
NM_001033225	Pnrc1	chr4	33332397	33335762	-1.36363	23.625	16.6933	23.625	0.000247426	21.6984	1.02672	1.02672	22.6439	1	1.18514	1.18514	24.5351	0.795683	1.1919	1.1919	24.6708	0.74758	1.12933	1.12933	22.0984	1	1.35767	1.35767	29.7472	0.101991
NM_134062 NM_029653 NM_001285917	Dapk1	chr13	60703571	60864552	-1.67669	12.8352	7.38059	12.8352	2.73e-12	11.8997	1.10197	1.10197	13.3734	1	1.4659	1.4659	16.7161	0.00318899	1.42324	1.42324	16.229	0.000637067	1.16054	1.16054	12.4947	0.540187	1.20539	1.20539	14.472	0.149938
NM_008340	Igfals	chr17	25015714	25018953	-1.45105	48.1548	32.0306	48.1548	7.82e-05	44.7603	1.17566	1.17566	53.6343	0.716097	1.66236	1.66236	71.2276	3.05e-07	1.47429	1.47429	63.206	7.6e-05	1.36544	1.36544	55.1875	0.00265847	1.16963	1.16963	52.5719	0.429474
NM_144855 NM_178224 NM_001271353	Cbs	chr17	31749567	31774150	-1.38263	115.794	80.7213	115.794	1.55e-06	108.168	0.942885	-1.06057	104.009	1	1.11177	1.11177	115.105	1	1.34439	1.34439	139.134	0.0164584	1.39535	1.39535	136.384	0.00109284	1.19829	1.19829	130.545	0.226035
NM_023114 NM_001289755 NM_001289756 NM_001289833	Apoc3	chr9	46041132	46043719	-1.24725	889.418	687.332	889.418	0.00664382	833.579	0.935403	-1.06906	795.408	1	1.02198	1.02198	816.262	1	1.19239	1.19239	952.376	0.284641	1.36452	1.36452	1028.06	0.00297685	0.954007	-1.04821	799.712	1
NM_016847	Avpr1a	chr10	121885554	121890509	-1.34871	9.20143	6.57107	9.20143	0.00317295	8.67641	0.800636	-1.24901	7.06402	0.565526	0.866095	-1.15461	7.16889	0.851395	0.684637	-1.46063	5.67345	0.00207385	0.483552	-2.06803	3.79058	2.04e-10	0.54513	-1.83443	4.66888	6.27e-08
NM_153392 NM_001145948	Ttc39a	chr4	109079704	109117350	1.56689	0.80681	1.21874	1.21874	0.00464096	0.766523	1.1655	1.1655	0.910579	1	1.38943	1.38943	1.03004	0.779834	1.39555	1.39555	1.03042	0.911384	2.05434	2.05434	1.42701	0.00723751	2.47335	2.47335	1.85486	0.00238543
NM_007542	Bgn	chrX	70728973	70741275	-1.31631	24.2934	17.7784	24.2934	0.000366244	23.2496	0.725454	-1.37845	17.1674	0.0240765	1.00571	1.00571	22.3389	1	1.1902	1.1902	26.5143	0.479183	1.14235	1.14235	23.9496	0.719231	0.896717	-1.11518	20.9473	0.758171
NM_019447	Hgfac	chr5	35384201	35391085	-1.29114	36.0836	26.9513	36.0836	0.000895541	34.5741	1.08467	1.08467	38.3235	1	1.0111	1.0111	33.5309	1	1.37366	1.37366	45.4683	0.0462979	1.36174	1.36174	42.6186	0.0378396	1.37608	1.37608	47.8933	0.0236571
NM_027917 NM_001290789	Shroom1	chr11	53270706	53281268	-1.51185	6.08406	3.88834	6.08406	1.84e-05	5.83564	1.09296	1.09296	6.52658	1	1.05174	1.05174	5.90144	1	1.34219	1.34219	7.53032	0.0326316	1.30303	1.30303	6.90059	0.0734912	1.20187	1.20187	7.05293	0.410494
NM_173752	Lgalsl	chr11	20723357	20731111	-1.42174	6.85363	4.62372	6.85363	0.00102248	6.57986	0.85344	-1.17173	5.70302	1	1.05551	1.05551	6.62532	1	1.12234	1.12234	7.04602	1	1.29413	1.29413	7.67735	0.144485	1.39884	1.39884	9.27578	0.013346
NM_026929	Chac1	chr2	119176977	119180062	2.18581	0.703956	1.48944	1.48944	0.00906076	0.676952	1.01225	1.01225	0.689245	1	0.808948	-1.23617	0.504427	1	0.282035	-3.54566	0.179458	0.0153829	0.474835	-2.10599	0.285654	0.307574	0.827031	-1.20914	0.563359	1
NM_019835	B4galt5	chr2	167123944	167174678	1.27093	4.56179	5.59271	5.59271	0.00547581	4.40298	1.05353	1.05353	4.72594	1	0.672847	-1.48622	2.84122	0.0314392	1.16336	1.16336	4.90834	0.726532	1.08464	1.08464	4.30681	1	0.842359	-1.18714	3.74193	0.529482
NM_008062	G6pdx	chrX	71654824	71674500	-1.58882	1.39674	0.842087	1.39674	0.00266334	1.35307	1.10643	1.10643	1.5372	1	1.3497	1.3497	1.73466	0.511286	1.7012	1.7012	2.21019	0.0580812	2.00425	2.00425	2.45296	0.0474355	2.40378	2.40378	3.28681	2.73e-12
NM_017371	Hpx	chr7	112740124	112748630	1.5549	1280.88	1917.49	1917.49	0.000104377	1241.04	1.18642	1.18642	1502.28	0.73231	0.988499	-1.01163	1176.33	1	1.04341	1.04341	1242.08	1	0.938854	-1.06513	1053.54	1	2.50233	2.50233	3137.64	3.66e-08
NM_177732	Slc35d1	chr4	102844322	102887489	1.48083	18.105	25.852	25.852	1.83e-08	17.6071	1.14217	1.14217	20.4867	1	0.891208	-1.12207	15.0227	0.995882	0.676519	-1.47816	11.4315	0.00129332	0.746148	-1.34022	11.876	0.0105823	0.857741	-1.16585	15.2896	0.520827
NM_153557	BC029214	chr2	25315007	25316614	-1.7347	17.3493	9.64953	17.3493	1.2e-09	16.9173	0.86285	-1.15895	14.9238	1	1.34959	1.34959	21.8639	0.294901	1.41629	1.41629	22.9751	0.0326062	1.75758	1.75758	26.9568	2.35e-07	1.63506	1.63506	27.747	0.000475256
NM_134099	Fbxo4	chr15	3913563	3929573	1.39347	1.54166	2.06705	2.06705	0.00961049	1.50732	1.35488	1.35488	2.07819	0.416024	0.991307	-1.00877	1.42036	1	0.998409	-1.00159	1.43993	1	0.932655	-1.07221	1.27109	1	1.30155	1.30155	1.98471	0.151439
NM_008260	Foxa3	chr7	19598631	19608888	1.4102	12.0855	16.4466	16.4466	0.00389781	12.04	1.08864	1.08864	13.3253	1	0.714305	-1.39996	8.19847	0.110982	0.812702	-1.23046	9.34393	0.35708	0.601708	-1.66193	6.52316	4.48e-05	0.657867	-1.52006	7.85531	0.00251141
NM_011435	Sod3	chr5	52755042	52760977	-1.2972	8.42989	6.26699	8.42989	0.00963776	8.4063	0.878994	-1.13766	7.51371	1	1.05504	1.05504	8.48538	1	1.3574	1.3574	10.9457	0.0624871	1.1086	1.1086	8.40352	1	1.22902	1.22902	10.4094	0.414431
NM_175250 NM_001199306	2810007J24Rik	chr7	14996034	15031936	1.27922	156.951	193.541	193.541	0.001718	156.584	0.915173	-1.09269	146.032	1	0.686519	-1.45662	102.768	0.0192373	0.586025	-1.70641	87.9748	3.03e-08	0.896317	-1.11568	126.739	0.884697	0.466476	-2.14373	73.4401	1.6e-16
NM_013668	Kdm5c	chrX	148667769	148713642	-1.26722	4.35618	3.31209	4.35618	0.00356577	4.36066	0.916663	-1.09091	4.06995	1	0.890458	-1.12302	3.71347	0.914042	0.85383	-1.17119	3.5617	0.474545	0.858647	-1.16462	3.37866	0.512225	0.850576	-1.17567	3.74501	0.366218
NM_001281979	Mup9	chr4	60430918	60434824	5.57641	546.508	2938.78	2938.78	1.49e-68	547.653	3.36958	3.36958	1877.46	1.98e-08	0.937465	-1.06671	492.684	1	0.890878	-1.12249	461.557	1	1.64676	1.64676	809.649	0.418573	0.624374	-1.6016	345.958	0.187521
NM_199018	Stard8	chrX	96237919	96270067	-1.41609	1.57456	1.06667	1.57456	0.0033527	1.58132	0.843277	-1.18585	1.35747	1	1.03757	1.03757	1.5591	1	1.01288	1.01288	1.53251	1	0.933361	-1.0714	1.33057	1	1.06825	1.06825	1.72849	1
NM_146105	Cnst	chr1	181476659	181557604	-1.5439	1.40319	0.874525	1.40319	7.32e-05	1.42576	1.07112	1.07112	1.53987	1	1.41496	1.41496	1.90586	0.0899346	1.23515	1.23515	1.67005	0.593218	1.14502	1.14502	1.46229	1	1.01065	1.01065	1.43532	1
NM_029436	Klhl24	chr16	20097626	20127817	1.31057	4.83024	6.10586	6.10586	0.00271419	4.91096	0.828877	-1.20645	4.15362	1	1.37887	1.37887	6.48866	0.105615	0.617501	-1.61943	2.91262	0.00240385	0.618515	-1.61678	2.75013	0.00128928	0.638267	-1.56674	3.17695	0.00306986
NM_001081029	Tmem243	chr5	9100736	9118983	1.35513	17.559	22.8496	22.8496	0.00253313	17.8747	0.906164	-1.10355	16.5062	1	0.975035	-1.0256	16.6904	1	0.74066	-1.35015	12.6689	0.0975785	0.736162	-1.3584	11.8904	0.0326496	0.658681	-1.51818	11.6995	0.00173737
NM_011183 NM_001128605	Psen2	chr1	182157134	182176081	-1.31549	47.432	34.7628	47.432	0.000388905	48.6465	0.987124	-1.01304	48.9917	1	1.23577	1.23577	57.6073	0.253524	1.12324	1.12324	52.3343	0.818998	1.20221	1.20221	52.8782	0.242855	1.0749	1.0749	52.6429	1
NM_001001321	Slc35d2	chr13	64197617	64230638	1.3283	13.5858	17.3658	17.3658	0.000790875	13.997	1.00935	1.00935	14.4272	1	0.958379	-1.04343	12.8557	1	0.897831	-1.1138	12.0437	0.920712	0.96978	-1.03116	12.2876	1	0.9052	-1.10473	12.8142	0.864635
NM_020013	Fgf21	chr7	52869259	52870860	3.08789	0.39334	1.17531	1.17531	0.000263721	0.409842	1.12598	1.12598	0.482764	1	0.846433	-1.18143	0.33452	1	0.727748	-1.3741	0.287209	1	1.59069	1.59069	0.609709	0.775418	2.08384	2.08384	0.890355	0.169001
NM_030145 NM_001191004	Lsm6	chr8	81328766	81345051	1.30624	2.85576	3.5973	3.5973	0.00777536	3.01601	1.03708	1.03708	3.18253	1	0.835668	-1.19665	2.41876	0.630342	0.785833	-1.27254	2.26918	0.139951	0.806239	-1.24033	2.19239	0.235211	0.961064	-1.04051	2.87799	1
NM_008182	Gsta2	chr9	78178826	78194952	1.73347	6.37935	10.6639	10.6639	0.00593484	6.75721	1.51571	1.51571	10.4764	0.16317	1.17083	1.17083	7.61996	1	0.719168	-1.3905	4.66461	0.435497	1.12965	1.12965	6.87093	1	0.358813	-2.78697	2.5441	4e-07
NM_177741	Ppp1r3b	chr8	36438794	36451191	-1.48551	30.5519	19.8543	30.5519	0.00143459	32.409	0.803601	-1.2444	26.6124	1	0.793338	-1.2605	24.5794	1	1.50993	1.50993	47.0328	0.154478	1.0041	1.0041	29.5115	1	0.903244	-1.10712	29.4616	1
NM_028788	Stra6l	chr4	45861818	45899880	-1.29274	38.1213	28.4188	38.1213	0.00124665	40.9714	0.963915	-1.03744	40.2738	1	1.03815	1.03815	40.7085	1	1.21731	1.21731	47.7077	0.216781	1.26643	1.26643	46.8734	0.0323225	1.17371	1.17371	48.4364	0.240703
NM_011178	Prtn3	chr10	79342411	79345917	2.22668	1.07308	2.2367	2.2367	0.000127251	1.15835	1.97048	1.97048	2.42881	0.257712	0.503389	-1.98654	0.555997	0.400718	0.77762	-1.28598	0.882949	1	0.331326	-3.01818	0.34907	0.0815262	9.3723	9.3723	11.6459	1.38e-31
NM_001029867	Ugt2b36	chr5	87494951	87521580	1.39332	170.225	228.546	228.546	1.92e-06	184.823	1.0898	1.0898	205.208	1	1.15093	1.15093	203.545	0.645381	0.828115	-1.20756	146.466	0.232442	0.954443	-1.04773	159.342	1	0.776338	-1.2881	144.279	0.0226367
NM_028870	Cltb	chr13	54694299	54712633	1.26017	13.2812	16.1298	16.1298	0.00742456	14.4777	0.988957	-1.01117	14.5829	1	0.941729	-1.06188	13.0219	1	0.910581	-1.0982	12.614	1	0.915696	-1.09207	11.9725	1	0.861184	-1.16119	12.6516	0.533779
NM_029153	Scamp1	chr13	94971387	95055236	1.46038	6.06058	8.5165	8.5165	1.05e-05	6.61339	1.27264	1.27264	8.58769	0.316383	1.0816	1.0816	6.84772	1	0.845498	-1.18273	5.37004	0.678954	0.708679	-1.41108	4.23539	0.00218462	0.796378	-1.25569	5.28239	0.124318
NM_009474	Uox	chr3	146260112	146294447	1.25272	307.045	370.823	370.823	0.00299371	336.63	1.01989	1.01989	350.391	1	0.867601	-1.1526	279.46	0.873938	1.05996	1.05996	341.696	1	1.09602	1.09602	333.599	1	0.867486	-1.15276	293.704	0.6832
NM_009261	Strbp	chr2	37425387	37502805	1.36195	1.24821	1.64145	1.64145	0.000124842	1.38028	1.12629	1.12629	1.58989	1	1.13006	1.13006	1.49673	0.929135	0.847907	-1.17937	1.12434	0.508483	0.84068	-1.18951	1.05144	0.424023	0.79468	-1.25837	1.10992	0.143055
NM_023341 NM_001163290	Adck3	chr1	182095368	182126151	-1.34317	64.558	46.3478	64.558	0.00122283	72.2126	0.901078	-1.10978	66.4198	1	1.19207	1.19207	82.4411	0.628625	1.02655	1.02655	71.0954	1	1.08081	1.08081	70.6339	1	0.82817	-1.20748	60.2662	0.368597
NM_133974	Cdcp1	chr9	123081402	123125156	-1.60448	1.08216	0.64983	1.08216	0.00362379	1.2122	0.88901	-1.12485	1.09606	1	0.864852	-1.15627	1.00666	1	1.06537	1.06537	1.23701	1	1.57017	1.57017	1.71272	0.00531056	1.27917	1.27917	1.56153	0.251973
NM_019911	Tdo2	chr3	81762335	81779650	1.61056	298.715	463.601	463.601	7.72e-11	335.792	0.988718	-1.01141	338.33	1	0.813625	-1.22907	260.545	0.620143	0.494391	-2.02269	158.677	6.91e-12	0.644834	-1.55079	195.503	0.000658347	0.405726	-2.46472	137.227	3.04e-26
NM_022332 NM_001083315 NM_001289624 NM_001289625 NM_001289626 NM_001289627 NM_001289629	St7	chr6	17693591	17893023	1.36694	1.88211	2.48731	2.48731	0.00718694	2.11581	0.792018	-1.2626	1.71923	1	0.761209	-1.3137	1.5515	0.372728	0.84806	-1.17916	1.72305	0.923701	0.896506	-1.11544	1.72663	1	0.828357	-1.20721	1.76829	0.602902
NM_198092 NM_016808 NM_198091	Usp2	chr9	43875103	43903710	2.98955	0.363984	1.06951	1.06951	1.81e-12	0.411935	0.497189	-2.01131	0.208542	0.214259	0.757952	-1.31934	0.299052	0.893144	1.1077	1.1077	0.440212	1	1.70963	1.70963	0.636656	0.0366915	0.586442	-1.7052	0.261652	0.177406
NM_130864	Acaa1a	chr9	119250411	119259413	1.28279	33.2433	41.0853	41.0853	0.00210576	37.8236	0.952554	-1.04981	36.7753	1	0.831108	-1.20321	30.1352	0.62866	0.908961	-1.10016	32.9121	1	1.07598	1.07598	36.7388	1	0.916663	-1.09091	34.872	1
NM_030685	Serp1	chr3	58325892	58329806	1.32305	59.2609	75.5168	75.5168	0.00658906	67.6254	0.886683	-1.1278	61.029	1	0.747084	-1.33854	48.2556	0.144487	0.882991	-1.13251	56.9722	1	1.06834	1.06834	65.1849	1	0.989711	-1.0104	67.4378	1
NM_145537	Edem2	chr2	155527408	155555211	1.28642	10.135	12.562	12.562	0.00503913	11.595	0.882636	-1.13297	10.4203	1	0.839098	-1.19176	9.28951	0.753159	0.938263	-1.0658	10.4028	1	1.04022	1.04022	10.875	1	0.931481	-1.07356	10.9001	1
NM_145564	Fbxo21	chr5	118426778	118460200	1.75242	8.14175	13.7824	13.7824	1.23e-13	9.45651	0.86584	-1.15495	8.35537	1	1.13795	1.13795	10.3129	1	0.466	-2.14592	4.22893	4.38e-10	0.387994	-2.57736	3.319	2.23e-19	0.484096	-2.06571	4.62357	7.47e-11
NM_197943	Sgsm2	chr11	74662765	74710582	-1.55922	1.5036	0.92644	1.5036	3.47e-05	1.74954	0.906319	-1.10336	1.62119	1	1.13183	1.13183	1.89893	1	1.01318	1.01318	1.70603	1	0.953849	-1.04838	1.51017	1	0.984594	-1.01565	1.72463	1
NM_007576	C4bp	chr1	132532497	132558195	1.35914	127.533	167.044	167.044	8.02e-06	148.641	1.0177	1.0177	154.211	1	0.868499	-1.15141	123.476	0.646196	0.755851	-1.32301	107.781	0.0173005	0.664774	-1.50427	89.2326	1.32e-05	0.869669	-1.14986	130.07	0.474605
NM_134078	Chmp7	chr14	70116785	70132377	1.29299	7.45559	9.29437	9.29437	0.0097113	8.70835	1.08379	1.08379	9.64309	1	0.962325	-1.03915	8.03474	1	0.981755	-1.01858	8.20154	1	0.957307	-1.0446	7.55692	1	0.91004	-1.09885	8.02272	0.953239
NM_001162945	Mtx3	chr13	93614741	93628185	1.31799	1.96265	2.49795	2.49795	0.00743394	2.29798	1.13548	1.13548	2.66726	1	1.53018	1.53018	3.38224	0.00326021	0.771504	-1.29617	1.70166	0.0708821	0.810729	-1.23346	1.68952	0.289019	0.873139	-1.14529	2.00331	0.597603
NM_175094	Pdhx	chr2	102861212	102913670	1.33329	5.31696	6.83992	6.83992	0.000644538	6.24237	1.03936	1.03936	6.61725	1	0.744692	-1.34284	4.44381	0.0396817	0.749039	-1.33504	4.4776	0.0259244	0.804961	-1.2423	4.54723	0.243	0.848908	-1.17798	5.44613	0.579759
NM_025815 NM_001033851	Cpne8	chr15	90317911	90509819	1.90332	0.75404	1.36136	1.36136	1.22e-06	0.887082	1.06725	1.06725	0.94971	1	1.0289	1.0289	0.852027	1	0.776993	-1.28701	0.648675	0.782267	0.723569	-1.38204	0.569098	0.542338	1.86582	1.86582	1.64523	0.00211707
NM_011978	Slc27a2	chr2	126378759	126413979	1.27165	162.987	199.77	199.77	0.00177622	191.941	0.843614	-1.18538	165.18	0.80546	0.927694	-1.07794	170.525	1	0.825648	-1.21117	151.904	0.260633	0.743061	-1.34578	128.867	0.0123043	0.789983	-1.26585	152.593	0.0648095
NM_144884	Tor1a	chr2	30816080	30823438	1.28156	9.94866	12.2992	12.2992	0.00498105	11.8034	0.979781	-1.02064	11.7551	1	0.904458	-1.10563	10.1824	1	0.911939	-1.09657	10.2786	1	1.01886	1.01886	10.8525	1	1.01419	1.01419	12.1405	1
NM_010005	Cyp2d10	chr15	82233275	82237624	1.2636	167.496	204.005	204.005	0.00118353	198.957	0.930621	-1.07455	188.671	1	0.914994	-1.0929	174.234	1	0.782313	-1.27826	149.053	0.0374778	0.753326	-1.32745	135.323	0.0197799	0.642242	-1.55704	128.371	1.07e-05
NM_029148	Tmx4	chr2	134420241	134469857	1.35596	2.3174	3.03749	3.03749	0.00102457	2.75414	1.05678	1.05678	2.97313	1	0.679118	-1.4725	1.79939	0.0245495	0.655596	-1.52533	1.73744	0.0103393	0.612306	-1.63317	1.52596	0.000439196	0.663033	-1.50822	1.85512	0.00369836
NM_013888 NM_001253685	Dnajc12	chr10	62849310	62871588	2.10921	2.99561	6.02089	6.02089	1.41e-10	3.56285	1.0427	1.0427	3.7369	1	0.767575	-1.3028	2.59954	0.653224	1.77744	1.77744	5.98658	0.287755	3.91994	3.91994	12.5547	1.5e-09	4.77023	4.77023	16.8044	1.17e-20
NM_007376	Pzp	chr6	128433584	128476738	1.22483	463.229	546.928	546.928	0.00844315	553.882	1.12328	1.12328	634.59	1	1.19638	1.19638	633.367	0.482852	1.05114	1.05114	558.349	1	0.986927	-1.01325	494.272	1	1.32849	1.32849	740.722	0.00691817
NM_007980	Fabp2	chr3	122597989	122602424	1.43456	22.0581	30.5701	30.5701	0.000104283	26.4539	1.03372	1.03372	27.946	1	0.93698	-1.06726	23.8084	1	1.22524	1.22524	31.0836	0.441608	1.51068	1.51068	36.1204	0.00198118	1.05215	1.05215	27.9639	1
NM_001122647	Mup10	chr4	60591132	60595027	3.01434	1760.02	5115.39	5115.39	5.12e-27	2119.12	1.09476	1.09476	2354.06	1	1.43273	1.43273	2902.61	0.872289	0.513024	-1.94923	1037.47	0.0401461	1.07158	1.07158	2035.95	1	0.469145	-2.13154	1002.92	0.00366807
NM_145572	Gys2	chr6	142371132	142421629	1.69725	11.8887	19.4859	19.4859	7.04e-13	14.4002	0.917918	-1.08942	13.5266	1	0.853711	-1.17136	11.7971	1	0.665034	-1.50368	9.20467	0.00140083	0.851025	-1.17505	11.1117	0.638503	0.673708	-1.48432	9.67947	0.0914223
NM_019657	Hsd17b12	chr2	93872853	93998066	1.30305	35.4235	44.4961	44.4961	0.000735887	42.9574	1.01541	1.01541	44.4921	1	0.882795	-1.13277	36.2951	0.82393	0.81232	-1.23104	33.4495	0.278129	0.87556	-1.14213	33.993	0.572728	0.724917	-1.37947	31.3676	0.00134673
NM_013478	Azgp1	chr5	138422748	138431460	1.27404	344.511	422.963	422.963	0.000938098	418.313	0.963614	-1.03776	411.071	1	1.08091	1.08091	432.415	1	0.970108	-1.03081	389.09	1	0.975262	-1.02537	368.625	1	0.870442	-1.14884	365.934	0.574362
NM_013556	Hprt	chrX	50341254	50374837	1.31554	15.6421	19.7972	19.7972	0.00150819	19.062	0.939482	-1.06442	18.3253	1	0.863996	-1.15741	15.8342	0.838343	0.792551	-1.26175	14.5179	0.140164	0.763177	-1.31031	13.1933	0.049173	0.6836	-1.46284	13.0806	0.00105619
NM_001102438 NM_028793 NM_001102436 NM_001102437	Acbd5	chr2	22924591	22970032	1.34844	28.0718	36.4933	36.4933	0.000374377	34.3384	0.998144	-1.00186	34.9606	1	0.989951	-1.01015	32.5383	1	0.798224	-1.25278	26.2766	0.0742712	0.828079	-1.20761	25.7044	0.214282	0.782374	-1.27816	27.0618	0.02488
NM_133797 NM_001252647 NM_001252648 NM_001252645 NM_001252646	4833439L19Rik	chr13	54652578	54666743	1.30365	10.7893	13.5534	13.5534	0.00152108	13.2278	0.927938	-1.07766	12.5202	1	0.816015	-1.22547	10.3319	0.282019	1.01204	1.01204	12.8107	1	0.914825	-1.09311	10.9264	1	0.847283	-1.18024	11.3737	0.413114
NM_146096	Abhd17b	chr19	21727798	21760127	1.58333	3.63448	5.54128	5.54128	1.5e-06	4.45719	0.846514	-1.18132	3.85968	1	0.751296	-1.33103	3.2214	0.190143	0.77163	-1.29596	3.30516	0.399014	0.726688	-1.37611	2.9365	0.0526767	0.626591	-1.59594	2.83968	0.000875507
NM_153591	Nars2	chr7	104100036	104213267	1.32408	2.80053	3.59113	3.59113	0.00462648	3.46358	0.947893	-1.05497	3.35301	1	0.857528	-1.16614	2.86606	0.997659	0.733478	-1.36337	2.44026	0.0512085	0.884588	-1.13047	2.77256	0.896895	0.629946	-1.58744	2.17878	4.24e-05
NM_130862 NM_001037755 NM_001037754	Baiap2	chr11	119804405	119868096	-1.38772	4.54886	3.14438	4.54886	0.00108782	5.62933	0.902486	-1.10805	5.19019	1	1.42635	1.42635	7.6929	0.0141238	1.74357	1.74357	9.41721	8.96e-08	1.64894	1.64894	8.40725	2.26e-06	1.26511	1.26511	7.13688	0.18963
NM_028227 NM_001289543 NM_001289544	Brap	chr5	122110877	122137258	1.4301	9.15758	12.6422	12.6422	6.34e-06	11.3467	0.803422	-1.24468	9.30228	0.416024	1.11154	1.11154	12.0807	1	0.787981	-1.26907	8.57446	0.0976922	0.821443	-1.21737	8.42145	0.256608	0.654087	-1.52885	7.5271	0.000129332
NM_133913	Chpf2	chr5	24092567	24098304	1.31795	3.23978	4.10071	4.10071	0.00676569	4.01496	1.11278	1.11278	4.55671	1	1.15202	1.15202	4.42688	0.796948	0.799059	-1.25147	3.07591	0.162087	1.11406	1.11406	4.0428	1	1.22995	1.22995	4.95177	0.24243
NM_053082 NM_001252588	Tspan4	chr7	148661134	148679326	1.55463	8.84262	13.2671	13.2671	2.65e-07	10.9862	1.14258	1.14258	12.7323	1	1.11855	1.11855	11.7114	1	0.970163	-1.03075	10.1687	1	0.912229	-1.09622	9.0141	1	1.25105	1.25105	13.828	0.21893
NM_025574	Pyurf	chr6	57634732	57642072	1.28839	2.59545	3.2281	3.2281	0.00462648	3.23026	1.15526	1.15526	3.80851	1	0.993537	-1.00651	3.07635	1	0.83395	-1.19911	2.58049	0.387352	0.785041	-1.27382	2.29202	0.0851013	0.764651	-1.30779	2.47859	0.0332681
NM_008793	Pcsk4	chr10	79784027	79792218	1.47838	1.52766	2.18782	2.18782	0.000804849	1.90735	1.02618	1.02618	1.99003	1	1.24687	1.24687	2.27013	0.693741	0.965613	-1.03561	1.76432	1	1.00659	1.00659	1.72506	1	0.956378	-1.04561	1.78382	1
NM_010638	Klf9	chr19	23215715	23241401	1.3949	9.14555	12.3305	12.3305	0.000266699	11.4434	0.90284	-1.10762	10.5604	1	0.814334	-1.228	8.94104	0.495229	0.47144	-2.12116	5.17288	3.88e-09	0.507379	-1.97091	5.26155	5.25e-09	0.43554	-2.296	5.04022	8.72e-13
NM_013749 NM_001161746	Tnfrsf12a	chr17	23812411	23814416	1.59376	1.60863	2.489	2.489	0.00566209	2.01305	1.41821	1.41821	2.87853	1	0.868816	-1.15099	1.62172	1	1.09957	1.09957	2.0958	1	1.16675	1.16675	2.09507	1	0.942453	-1.06106	1.86733	1
NM_025526	Iscu	chr5	114222820	114228291	1.26522	31.642	38.6584	38.6584	0.00770549	39.6013	0.902287	-1.10829	36.4614	1	0.915305	-1.09253	34.7295	1	0.866103	-1.1546	32.8854	0.594604	0.904119	-1.10605	32.3332	1	0.702413	-1.42366	28.0567	0.00127457
NM_029478	Vmp1	chr11	86397366	86497324	1.46327	18.0015	25.3789	25.3789	1.1e-07	22.5307	1.0116	1.0116	23.1953	1	0.908522	-1.10069	19.5687	1	0.762929	-1.31074	16.4266	0.065766	0.761053	-1.31397	15.4677	0.0440658	0.811597	-1.23214	18.3977	0.158097
NM_053108	Glrx	chr13	75977333	75987599	1.3698	20.4277	26.9721	26.9721	3.74e-05	25.5685	1.02035	1.02035	26.5968	1	1.09192	1.09192	26.7213	1	0.904731	-1.1053	22.1343	1	1.03019	1.03019	23.7837	1	0.856949	-1.16693	21.8904	0.562449
NM_134103 NM_008364 NM_001159318 NM_001159317	Il1rap	chr16	26581790	26702440	1.37661	7.24069	9.60507	9.60507	5.85e-06	9.0825	1.04711	1.04711	9.69404	1	0.9442	-1.0591	8.20681	1	0.476239	-2.09979	4.14962	9.97e-15	0.494075	-2.02399	4.04769	3.45e-13	0.448869	-2.22782	4.12845	1.6e-19
NM_145935	Glyat	chr19	12707797	12726227	1.36774	63.1419	83.2453	83.2453	6.61e-06	79.458	0.998274	-1.00173	80.7409	1	0.943049	-1.06039	71.6684	1	0.676209	-1.47883	51.2198	0.035144	0.739543	-1.35219	53.0458	0.0106046	0.691912	-1.44527	55.2944	0.000579297
NM_008129	Gclm	chr3	121948474	121970133	1.34135	36.9153	47.7222	47.7222	0.000201539	46.5136	1.09559	1.09559	51.9377	1	1.19454	1.19454	53.1577	0.359235	0.849637	-1.17697	37.8574	0.339984	0.857176	-1.16662	36.0246	0.390612	0.741187	-1.34919	34.7638	0.00351099
NM_030258 NM_001038703	Gpr146	chr5	139856620	139872363	1.40313	9.22187	12.4802	12.4802	0.00985184	11.6223	0.879273	-1.1373	10.4605	1	1.0762	1.0762	12.0206	1	0.621896	-1.60799	6.95515	0.00241156	0.554999	-1.8018	5.84388	1.22e-05	0.455063	-2.1975	5.32635	7.09e-09
NM_029239 NM_001171004 NM_001171005	Prkd3	chr17	79348744	79407845	1.41026	8.01349	10.9065	10.9065	1.64e-05	10.1154	1.0442	1.0442	10.7737	1	0.897757	-1.11389	8.6991	1	0.685932	-1.45787	6.64004	0.000758948	0.744275	-1.34359	6.8019	0.00579744	0.542942	-1.84182	5.52033	4.18e-12
NM_011026	P2rx4	chr5	123157565	123179051	1.44809	9.52031	13.3075	13.3075	3.64e-05	12.0224	1.02897	1.02897	12.6054	1	1.01515	1.01515	11.6616	1	0.87495	-1.14292	10.0715	0.739988	0.829241	-1.20592	8.98559	0.371657	0.870407	-1.14889	10.612	0.647606
NM_032003 NM_001168620	Enpp5	chr17	44215794	44223510	1.34572	5.71921	7.43939	7.43939	0.000776598	7.22242	0.903375	-1.10696	6.66952	1	0.921599	-1.08507	6.39273	1	0.806268	-1.24028	5.57621	0.381162	0.772211	-1.29498	5.05218	0.0590446	0.659148	-1.51711	4.73166	0.000910645
NM_172773 NM_001276452	Slc17a5	chr9	78384293	78435852	1.28363	4.15914	5.14505	5.14505	0.00478959	5.25451	0.9352	-1.06929	5.02512	1	1.0526	1.0526	5.29907	1	0.837487	-1.19405	4.22339	0.429221	0.814151	-1.22827	3.87359	0.268197	0.925383	-1.08063	4.88549	1
NM_144938 NM_001097617	C1s1	chr6	124480361	124492339	1.42073	66.842	91.5303	91.5303	1.64e-06	84.5566	0.997556	-1.00245	86.0271	1	1.09615	1.09615	88.6661	1	0.884264	-1.13088	71.6288	0.843328	0.825738	-1.21104	63.0885	0.295738	0.939267	-1.06466	79.8899	1
NM_134052	Adi1	chr12	29360071	29367039	1.27169	25.9798	31.8322	31.8322	0.00742456	32.9157	0.962445	-1.03902	32.2451	1	1.1411	1.1411	35.8974	0.880019	1.04972	1.04972	33.0572	1	1.01644	1.01644	30.1587	1	0.884457	-1.13064	29.1125	0.822192
NM_201256	Eif4ebp3	chr18	36823713	36825978	1.80184	6.21896	10.8454	10.8454	3.63e-12	7.88992	0.714406	-1.39976	5.79132	1	0.697443	-1.43381	5.32775	0.405897	0.424643	-2.35492	3.2376	7.69e-05	0.435987	-2.29365	3.13918	6.45e-05	0.620025	-1.61284	5.08216	0.160879
NM_145546	Gtf2b	chr3	142428210	142446569	1.50574	5.92323	8.59848	8.59848	8.54e-05	7.52638	1.08325	1.08325	8.28031	1	0.762282	-1.31185	5.48135	0.16231	0.798541	-1.25228	5.73663	0.232032	0.769638	-1.29931	5.21656	0.120526	0.873093	-1.14535	6.55012	0.707271
NM_028102	Ddhd2	chr8	26835795	26864752	1.34335	1.83601	2.3671	2.3671	0.00563519	2.33604	1.02439	1.02439	2.46058	1	0.887811	-1.12637	2.00184	1	0.796497	-1.2555	1.79487	0.455339	0.885843	-1.12887	1.88058	1	0.896305	-1.11569	2.10047	1
NM_011207	Ptpn3	chr4	57203712	57314709	1.33503	4.09631	5.26278	5.26278	0.00129917	5.21256	0.899219	-1.11208	4.77444	1	0.953579	-1.04868	4.75501	1	0.794503	-1.25865	3.97335	0.205785	0.683094	-1.46393	3.21578	0.000187882	0.872608	-1.14599	4.62448	0.783094
NM_172935	Amdhd2	chr17	24292799	24300700	1.3687	3.05555	4.0493	4.0493	0.00831986	3.89446	1.06389	1.06389	4.26962	1	1.0421	1.0421	3.88564	1	0.86613	-1.15456	3.26235	1	0.808064	-1.23753	2.86243	0.656521	0.988958	-1.01117	3.81795	1
NM_010279 NM_001285457 NR_104342	Gfra1	chr19	58310070	58529888	1.47513	11.0345	15.6773	15.6773	2.84e-08	14.0845	0.807971	-1.23767	11.5913	0.285902	0.747185	-1.33836	10.065	0.019087	0.739472	-1.35232	9.98627	0.0350341	0.592481	-1.68782	7.53181	5.18e-09	0.706056	-1.41632	10.0375	0.00799013
NM_008972	Ptma	chr1	88423310	88427273	1.33327	73.3422	94.2363	94.2363	6.32e-05	93.6425	0.944282	-1.05901	90.0279	1	0.917913	-1.08943	82.169	1	0.895336	-1.1169	80.1807	0.92594	0.834159	-1.19881	70.5825	0.431466	0.992244	-1.00782	93.5296	1
NM_053096	Cml2	chr6	85815415	85819131	1.50112	129.13	186.722	186.722	1.28e-08	165.586	1.09798	1.09798	185.278	1	0.986982	-1.01319	156.301	1	0.825549	-1.21131	130.675	0.385188	0.988011	-1.01213	147.719	1	0.997874	-1.00213	166.215	1
NM_015744 NM_001136077 NM_001285994 NM_001285995	Enpp2	chr15	54670233	54751701	1.6516	6.44497	10.2836	10.2836	2.58e-11	8.27129	0.864229	-1.1571	7.30821	1	0.750537	-1.33238	5.94364	0.294349	0.748797	-1.33547	5.94836	0.057897	0.653423	-1.5304	4.88387	0.00071222	0.458821	-2.1795	3.83043	1.48e-15
NM_019427	Epb4.1l4b	chr4	57074597	57156028	1.3547	14.3237	18.6951	18.6951	7.47e-05	18.4017	0.906487	-1.10316	16.9875	1	0.808799	-1.2364	14.2316	0.209591	0.808451	-1.23693	14.2326	0.137658	0.926031	-1.07988	15.379	1	0.800889	-1.24861	14.8164	0.0677002
NM_029431	Them4	chr3	94114053	94136454	1.38432	3.55731	4.74372	4.74372	0.00180066	4.57776	0.912018	-1.09647	4.26837	1	0.697319	-1.43406	3.0786	0.087851	0.670824	-1.4907	2.95024	0.0236074	0.801983	-1.24691	3.32803	0.35641	0.739239	-1.35274	3.48599	0.118635
NM_133683	Tmem19	chr10	114777795	114799318	1.45497	17.493	24.5491	24.5491	1.52e-05	22.5379	1.02946	1.02946	23.6162	1	0.952161	-1.05024	20.5055	1	0.813694	-1.22896	17.5597	0.367861	0.908008	-1.10131	18.471	1	0.759792	-1.31615	17.1713	0.03365
NM_011399	Slc25a17	chr15	81149350	81191195	1.35331	13.1072	17.1456	17.1456	0.000441597	16.9549	1.12274	1.12274	19.3856	1	1.02357	1.02357	16.6032	1	0.81712	-1.22381	13.2665	0.418704	0.956979	-1.04495	14.6407	1	0.797704	-1.2536	13.7395	0.170609
NM_027920 NM_001302383 NM_001302384 NM_001302385	March8	chr6	116288039	116359561	1.28738	11.5016	14.286	14.286	0.00202065	14.8889	1.04414	1.04414	15.8482	1	0.952146	-1.05026	13.5685	1	0.802765	-1.24569	11.458	0.0997618	0.780964	-1.28047	10.506	0.037532	0.792324	-1.26211	11.8866	0.0546359
NM_181680	Dsg1c	chr18	20405840	20442424	1.72455	1.12976	1.89974	1.89974	0.00676569	1.46553	1.02397	1.02397	1.52636	1	0.662533	-1.50936	0.939861	0.922484	0.211919	-4.71879	0.295514	2.9e-14	0.169367	-5.90432	0.221453	2.53e-13	0.27561	-3.62832	0.383138	1.19e-07
NM_181415	Atrnl1	chr19	57685523	58207830	1.36198	2.5498	3.34686	3.34686	0.000142941	3.31205	1.04237	1.04236	3.52619	1	1.0059	1.0059	3.20062	1	0.903133	-1.10726	2.86639	1	0.955124	-1.04698	2.85978	1	0.885258	-1.12961	2.95699	0.747446
NM_178111	Trp53inp2	chr2	155207591	155215583	1.3045	31.202	39.2063	39.2063	0.00112336	40.5366	0.829992	-1.20483	34.2961	0.470196	0.652551	-1.53245	25.282	0.00115368	0.831502	-1.20264	32.2591	0.284641	1.00186	1.00186	36.7224	1	0.816816	-1.22427	33.361	0.194367
NM_172463	Sned1	chr1	95132473	95193025	-1.39138	1.09618	0.756219	1.09618	0.00973483	1.43022	1.17386	1.17386	1.7251	1	1.28408	1.28408	1.77444	0.289505	1.005	1.005	1.38627	1	1.14854	1.14854	1.4901	1	1.17383	1.17383	1.68892	0.635052
NM_001011873	Xkr9	chr1	13658851	13691804	1.35057	5.07961	6.60493	6.60493	0.000852964	6.63352	1.05398	1.05398	7.14546	1	0.860628	-1.16194	5.50362	0.933517	0.696257	-1.43625	4.42119	0.014798	0.957892	-1.04396	5.74023	1	0.618051	-1.61799	4.12949	3.54e-05
NM_030717	Lactb	chr9	66803199	66823291	1.42084	10.5583	14.4567	14.4567	3.46e-06	13.7923	1.0578	1.0578	14.8786	1	0.92835	-1.07718	12.2704	1	0.787133	-1.27043	10.3963	0.092054	0.846218	-1.18173	10.5401	0.455665	0.7649	-1.30736	10.5582	0.0392081
NM_025403	Nop10	chr2	112102082	112103055	1.29772	16.848	21.1485	21.1485	0.00674149	22.0208	1.01155	1.01155	22.6853	1	0.860603	-1.16198	18.1117	0.748997	0.87462	-1.14335	18.4444	0.869275	0.806432	-1.24003	16.0509	0.20745	0.787468	-1.26989	17.2179	0.0954592
NM_023685 NM_001145778	Zkscan3	chr13	21478872	21494624	1.35877	5.84602	7.63276	7.63276	0.00203189	7.6741	1.00091	1.00091	7.81585	1	0.760571	-1.3148	5.57092	0.0768348	0.72702	-1.37548	5.33429	0.00979104	0.770633	-1.29764	5.32584	0.0998226	0.812596	-1.23062	6.28503	0.168035
NM_177613	Cdc34	chr10	79144939	79151143	1.40485	16.2089	21.933	21.933	7.36e-05	21.2953	1.11174	1.11174	24.1571	1	0.974025	-1.02667	19.8175	1	0.940883	-1.06283	19.1884	1	1.0424	1.0424	20.0497	1	0.854308	-1.17054	18.374	0.468518
NM_031843	Dpp7	chr2	25207809	25211852	1.4041	4.88152	6.60377	6.60377	0.000990265	6.45231	1.10824	1.10824	7.32909	1	1.08831	1.08831	6.78115	1	0.709236	-1.40997	4.39741	0.0245961	0.696729	-1.43528	4.08018	0.00695331	0.862683	-1.15917	5.63139	0.643949
NM_010726	Phyh	chr2	4840041	4859789	1.42462	341.364	468.741	468.741	2.09e-08	451.237	0.849198	-1.17758	390.663	0.760632	0.864106	-1.15727	372.39	0.873857	0.630836	-1.5852	273.099	5.36e-06	0.663685	-1.50674	270.841	4.27e-06	0.550198	-1.81753	249.956	9.01e-11
NM_024434	Lap3	chr5	45884612	45903930	1.2851	55.3083	68.5134	68.5134	0.000758527	73.2985	0.930328	-1.07489	69.4964	1	0.966308	-1.03487	67.7453	1	0.744357	-1.34344	52.1947	0.0101145	0.761738	-1.31279	50.5309	0.0719873	0.689089	-1.45119	50.7867	9e-05
NM_178885 NM_001243103 NM_001243102	AI182371	chr2	34939565	34956205	1.24431	87.4274	104.831	104.831	0.00489367	115.927	0.863613	-1.15793	101.995	1	0.851105	-1.17494	94.2554	0.718314	0.823556	-1.21425	91.36	0.263157	0.848832	-1.17809	88.8877	0.444373	0.808802	-1.2364	94.1594	0.179327
NM_026130	Srpr	chr9	35018787	35024588	1.27205	35.2943	43.2469	43.2469	0.00294449	46.8497	0.90672	-1.10288	43.2754	1	0.832297	-1.20149	37.2914	0.339628	0.822191	-1.21626	36.8474	0.215122	0.873376	-1.14498	36.9362	0.615239	0.848315	-1.17881	40.0591	0.301136
NM_009450	Tubb2a	chr13	34166146	34169877	-1.39406	29.3256	20.2888	29.3256	0.00350726	38.9293	0.98366	-1.01661	38.9889	1	1.01611	1.01611	37.771	1	1.20486	1.20486	44.7412	0.82296	1.381	1.381	48.5151	0.00296936	1.07446	1.07446	42.1349	1
NM_025517	Rtca	chr3	116191881	116211093	1.48754	2.53756	3.64452	3.64452	0.000187864	3.37254	0.928428	-1.07709	3.20601	1	0.872037	-1.14674	2.85704	1	0.810414	-1.23394	2.62695	0.556756	1.01236	1.01236	3.09505	1	0.888386	-1.12564	2.99268	0.993124
NM_172775	Plxnb1	chr9	108997949	109022429	1.3415	2.29678	2.97531	2.97531	0.00266506	3.05518	1.04482	1.04482	3.25583	1	0.965743	-1.03547	2.82021	1	1.00072	1.00072	2.93881	1	0.340722	-2.93494	0.942963	8.64e-14	0.789934	-1.26593	2.4326	0.306585
NM_013492	Clu	chr14	66587319	66600382	1.37714	257.559	341.894	341.894	1.09e-06	343.23	0.869589	-1.14997	304.29	0.910992	0.879988	-1.13638	289.109	0.756013	0.713619	-1.40131	234.483	0.000845834	0.68491	-1.46005	212.356	2.76e-05	0.750934	-1.33168	259.569	0.00306986
NM_009940 NM_001304758	Coq7	chr7	125668575	125676870	1.4256	3.40725	4.69444	4.69444	0.00103897	4.55168	0.956763	-1.04519	4.45893	1	0.749527	-1.33417	3.27484	0.227589	0.660296	-1.51447	2.89215	0.0129178	0.780345	-1.28148	3.22548	0.326697	0.62435	-1.60167	2.8862	0.00209306
NM_020256 NM_001079513	Zbtb33	chrX	35542969	35550223	1.33095	2.40149	3.07636	3.07636	0.00202669	3.21372	0.998241	-1.00176	3.28039	1	0.964823	-1.03646	2.96849	1	0.788753	-1.26782	2.43227	0.225949	0.801017	-1.24841	2.32965	0.227789	0.754187	-1.32593	2.45633	0.0430473
NM_008362 NM_001123382	Il1r1	chr1	40281924	40373022	2.35757	4.10594	9.31949	9.31949	7.09e-17	5.49724	0.880158	-1.13616	4.9213	1	0.627	-1.5949	3.28834	0.00571705	0.619318	-1.61468	3.25897	3.44e-05	0.642733	-1.55586	3.1908	0.000133588	1.36584	1.36584	7.63816	0.553285
NM_009804	Cat	chr2	103294060	103325310	1.27782	501.628	618.027	618.027	0.00191075	671.957	0.88095	-1.13514	603.671	1	0.983737	-1.01653	632.584	1	0.740923	-1.34967	476.849	0.00476308	0.847218	-1.18033	514.43	0.298509	0.593914	-1.68375	401.682	8.9e-09
NM_009466	Ugdh	chr5	65804460	65827081	1.51927	24.2066	35.4599	35.4599	4.12e-05	32.5456	1.17342	1.17342	38.9587	0.830077	1.06141	1.06141	33.0814	1	0.52783	-1.89455	16.4698	2.24e-11	0.611197	-1.63613	17.998	6.42e-08	0.531787	-1.88045	17.5401	7.08e-11
NM_028233	Lrpprc	chr17	85104586	85190126	1.27788	10.6555	13.1369	13.1369	0.00225077	14.3524	0.955201	-1.0469	13.9799	1	0.958125	-1.04371	13.1643	1	0.814528	-1.2277	11.2039	0.138887	0.810167	-1.23431	10.5182	0.119143	0.759577	-1.31652	11.0105	0.0118698
NM_009389 NM_001083927 NM_001083928	Tle3	chr9	61220172	61266304	1.46481	1.69514	2.39569	2.39569	0.00483984	2.28338	0.869044	-1.15069	2.01737	1	0.781872	-1.27898	1.70986	0.239925	0.900686	-1.11026	1.97447	1	0.89084	-1.12254	1.83033	1	0.82485	-1.21234	1.91745	0.371631
NM_009244	Serpina1b	chr12	104966365	104976399	1.27155	1325	1624.08	1624.08	0.00252639	1786.64	0.878508	-1.13829	1599.29	1	0.966124	-1.03506	1648.99	1	0.760942	-1.31416	1299.23	0.0626761	0.898345	-1.11316	1449.64	0.990173	0.59722	-1.67442	1072.18	8.22e-07
NM_017370	Hp	chr8	112099027	112103072	1.90286	938.288	1718.51	1718.51	5.7e-07	1267.34	0.950759	-1.05179	1228.59	1	0.656016	-1.52435	795.098	7.51e-05	0.670404	-1.49164	813.94	0.049325	0.531524	-1.88138	608.837	1.98e-11	1.93986	1.93986	2481.78	0.00227378
NM_029657 NM_001252437	Mgrn1	chr16	4886099	4938296	1.29154	6.96858	8.69109	8.69109	0.00431724	9.43006	0.854828	-1.16983	8.23108	1	0.877349	-1.1398	7.92353	0.872289	0.780182	-1.28175	7.05658	0.0572944	0.702898	-1.42268	5.99588	0.000807149	0.637795	-1.5679	6.07549	2.45e-05
NM_178633	Klhl2	chr8	67218471	67373822	1.43899	4.52393	6.28505	6.28505	4.4e-06	6.12783	0.978079	-1.02241	6.1176	1	0.772145	-1.29509	4.54611	0.129329	0.650182	-1.53803	3.81569	0.000126987	0.718952	-1.39091	3.98503	0.00379262	0.578273	-1.72929	3.53797	2.49e-07
NM_054040 NM_001103181	Tulp4	chr17	6138147	6240637	1.29738	1.7198	2.14652	2.14652	0.0045673	2.33033	0.969431	-1.03153	2.30734	1	0.916445	-1.09117	2.04265	1	0.977656	-1.02286	2.18201	1	1.01574	1.01574	2.13924	1	0.947151	-1.0558	2.24678	1
NM_173867	Rcc2	chr4	140257387	140279135	1.42774	3.66344	5.05428	5.05428	5.45e-05	4.97033	1.146	1.146	5.78104	1	0.898982	-1.11237	4.25252	1	0.814604	-1.22759	3.86245	0.295881	0.858199	-1.16523	3.84053	0.609462	0.765561	-1.30623	3.80197	0.0478501
NM_145470 NM_001037937	Deptor	chr15	54943871	55090828	1.27445	8.99883	11.0559	11.0559	0.00171453	12.2293	0.988189	-1.01195	12.3144	1	1.17542	1.17542	13.7525	0.473376	0.966358	-1.03481	11.3126	1	0.97911	-1.02134	10.8102	1	0.775682	-1.28919	9.52024	0.0356848
NM_008768	Orm1	chr4	63005599	63009196	1.74411	367.097	616.871	616.871	5.11e-06	499.504	1.17343	1.17343	598.058	0.91942	0.980571	-1.01981	468.669	1	1.07853	1.07853	516.232	1	1.1129	1.1129	502.661	0.893693	2.1842	2.1842	1101.36	0.000351109
NM_133960 NM_001190330	Ces2a	chr8	107257902	107265534	1.33464	77.3421	99.5229	99.5229	0.00165319	105.26	1.00294	1.00294	107.612	1	1.02488	1.02488	103.206	1	0.565524	-1.76827	56.8396	0.0100783	0.657354	-1.52125	62.5867	1.85e-05	0.616635	-1.6217	65.437	8.57e-08
NM_001114312 NM_175172	4930506M07Rik	chr19	59047847	59150559	1.30067	4.16821	5.21557	5.21557	0.00328128	5.67712	1.04635	1.04635	6.04242	1	0.795668	-1.25681	4.3109	0.195604	0.781951	-1.27885	4.24906	0.0955059	0.761431	-1.31332	3.89952	0.057264	0.815117	-1.22682	4.68978	0.224609
NM_133255 NM_001167991	Hook2	chr8	87514493	87527263	1.32436	3.64376	4.65023	4.65023	0.00380859	4.96808	0.971517	-1.02932	4.94691	1	1.11628	1.11628	5.31284	1	0.929292	-1.07609	4.44159	1	0.85508	-1.16948	3.844	1	1.01013	1.01013	5.08821	1
NR_105063	Gm20319	chr16	26714767	26755588	1.64727	10.1472	16.1355	16.1355	1.31e-07	13.8354	0.934833	-1.06971	13.2297	1	0.98488	-1.01535	13.0173	1	0.585403	-1.70822	7.78931	0.000158638	0.644836	-1.55078	8.09464	0.0054063	0.51401	-1.94549	7.17171	1.17e-06
NM_001001488	Atp8b1	chr18	64688632	64820654	1.41719	4.43975	6.05329	6.05329	4.2e-05	6.05505	0.994221	-1.00581	6.12376	1	0.711932	-1.40463	4.12542	0.0128418	0.592792	-1.68693	3.44142	1.53e-05	0.628009	-1.59233	3.42981	1.22e-05	0.725807	-1.37778	4.46682	0.038298
NM_007563	Bpgm	chr6	34426355	34455610	1.39802	3.10803	4.20322	4.20322	0.00237088	4.26639	0.933703	-1.071	4.04766	1	0.757835	-1.31955	3.06651	0.150779	0.978393	-1.02208	3.98615	1	1.22553	1.22553	4.71326	0.58629	1.06465	1.06465	4.5241	1
NM_009693	Apob	chr12	7984482	8023645	1.27032	190.88	233.787	233.787	0.00386116	262.136	1.0459	1.0459	279.46	1	1.01805	1.01805	255.222	1	0.732035	-1.36605	183.56	0.00730124	0.883646	-1.13168	209.36	0.652201	0.940105	-1.06371	248.164	1
NM_026001	Rnaseh2b	chr14	62950941	62991829	1.52296	1.2994	1.89739	1.89739	0.00533447	1.787	0.76275	-1.31105	1.39383	1	1.14519	1.14519	1.97345	1	1.21961	1.21961	2.08305	1	1.07512	1.07512	1.74176	1	1.03462	1.03462	1.81351	1
NM_007818	Cyp3a11	chr5	146666182	146691430	1.55458	785.038	1176.87	1176.87	4.25e-08	1080.83	1.29875	1.29875	1429.87	0.137218	1.02319	1.02319	1058.16	1	0.840602	-1.18962	870.42	0.502463	0.594359	-1.68249	580.325	4.59e-07	0.644467	-1.55167	701.642	7.51e-05
NM_009030	Rbbp4	chr4	128984343	129012614	1.53028	11.464	16.9165	16.9165	1.09e-09	15.8058	0.957545	-1.04434	15.4182	1	0.708438	-1.41156	10.7075	0.00134465	0.643672	-1.55359	9.73215	1.85e-05	0.603219	-1.65777	8.60945	8.38e-09	0.59594	-1.67802	9.5024	7.14e-08
NM_144862	Lims2	chr18	32091160	32118273	1.32069	11.2656	14.3597	14.3597	0.00241674	15.5379	0.737034	-1.35679	11.6838	0.0468391	0.952652	-1.0497	14.1948	1	0.596308	-1.67699	8.87482	2.26e-05	0.594473	-1.68216	8.3557	7.32e-06	0.671592	-1.489	10.4637	0.000154096
NM_001081351	Cped1	chr6	21935909	22205606	1.30808	4.18495	5.28246	5.28246	0.00124533	5.77251	0.953377	-1.0489	5.60659	1	0.960492	-1.04113	5.30252	1	1.08265	1.08265	5.97609	1	1.51909	1.51909	7.9092	0.0011172	1.09382	1.09382	6.30026	1
NM_212441 NM_212442 NM_016870	Acsm3	chr7	126904436	126928405	1.34464	9.55157	12.3961	12.3961	0.0017043	13.2055	0.819809	-1.2198	11.0236	0.516091	0.690149	-1.44896	8.72682	0.0013829	0.570951	-1.75146	7.21952	2.98e-09	0.583926	-1.71254	6.95932	5.61e-09	0.52402	-1.90832	7.02909	4.57e-11
NM_001004185	Whamm	chr7	88716177	88741722	1.2895	8.37232	10.4112	10.4112	0.00190211	11.5907	0.969704	-1.03124	11.4845	1	0.79857	-1.25224	8.86032	0.379216	0.666454	-1.50048	7.41435	0.000267794	0.620858	-1.61068	6.50867	1.77e-05	0.661021	-1.51281	7.71878	0.000170576
NM_011343 NM_001109971 NM_001109972	Sec61g	chr11	16401640	16408487	1.28563	24.8062	30.7096	30.7096	0.00961049	34.464	0.971408	-1.02943	33.9944	1	0.721932	-1.38517	23.7738	0.0321992	0.811276	-1.23263	26.6516	0.58575	0.931228	-1.07385	28.9218	1	0.876009	-1.14154	30.4542	0.758171
NM_025837	Mpi	chr9	57392074	57400559	1.35954	2.57842	3.37884	3.37884	0.00676569	3.58344	0.868788	-1.15103	3.16337	1	0.937249	-1.06695	3.19905	1	0.964831	-1.03645	3.30315	1	0.98725	-1.01291	3.1875	1	0.766736	-1.30423	2.69785	0.220277
NM_026364	Prpsap1	chr11	116332129	116351660	1.4287	11.3403	15.6464	15.6464	9.37e-06	15.7628	0.962073	-1.03942	15.4934	1	0.894025	-1.11854	13.5035	1	0.861029	-1.1614	13.0055	0.629335	0.891884	-1.12122	12.7238	0.887978	0.748895	-1.3353	11.8972	0.0225332
NM_144930	Ces1f	chr8	95780134	95803635	1.35263	107.957	140.792	140.792	4.15e-05	150.975	1.1194	1.1194	172.3	1	1.18919	1.18919	171.381	0.701456	0.77941	-1.28302	112.594	0.054639	0.872879	-1.14563	119.159	0.903834	0.684901	-1.46007	103.862	0.00230337
NM_020283	B3galt1	chr2	67942728	67960939	2.61114	3.60302	9.08329	9.08329	9.84e-36	5.04513	1.16589	1.16589	6.02667	1	0.877239	-1.13994	4.24507	1	0.495685	-2.01741	2.40966	0.0200654	0.368168	-2.71615	1.68291	7.57e-11	0.789644	-1.26639	4.0721	0.581709
NM_133206 NM_001168622 NM_001168621 NM_001168623	Znrf1	chr8	114060539	114149930	1.34469	3.75557	4.86875	4.86875	0.00116492	5.26814	0.998827	-1.00117	5.35361	1	0.912298	-1.09613	4.59175	1	0.701177	-1.42617	3.53384	0.00647865	0.673029	-1.48582	3.20219	0.000132804	0.700259	-1.42804	3.74628	0.00284685
NM_026824	Dus1l	chr11	120650515	120657709	1.27137	11.7945	14.4589	14.4589	0.00727145	16.5746	0.947301	-1.05563	16.0548	1	0.845994	-1.18204	13.4685	0.628571	0.762088	-1.31218	12.1343	0.0440899	0.939328	-1.06459	14.0938	1	0.886891	-1.12753	14.8975	0.729108
NM_001290338 NM_001290339	Zfand4	chr6	116216549	116280322	1.46618	4.53439	6.42606	6.42606	0.000243894	6.3808	0.866549	-1.154	5.66645	1	0.891722	-1.12143	5.48211	1	0.493618	-2.02586	3.02987	3.53e-09	0.484578	-2.06365	2.80572	5.91e-07	0.514437	-1.94387	3.29477	0.000109121
NM_145365	Creb3l3	chr10	80547077	80561617	1.33652	48.2243	62.119	62.119	8.79e-05	68.2239	0.827926	-1.20784	57.5531	0.466802	0.844781	-1.18374	55.1734	0.507883	0.81003	-1.23452	52.8253	0.223115	0.877781	-1.13924	54.0857	0.623931	0.733649	-1.36305	50.4058	0.00305755
NM_016785	Tpmt	chr13	47118911	47138586	1.56265	9.71776	14.607	14.607	1.24e-05	13.7524	0.813972	-1.22854	11.4481	1	0.884362	-1.13076	11.6182	1	0.596927	-1.67525	7.89729	0.178416	0.613849	-1.62906	7.65548	0.00217299	0.539546	-1.85341	7.51372	6.9e-05
NM_001033819	9130409I23Rik	chr1	182981367	182990798	1.57255	18.6405	28.2333	28.2333	1.74e-06	26.427	1.23146	1.23146	33.2773	1	1.50331	1.50331	38.1518	0.0132826	0.686116	-1.45748	17.3816	0.0789247	0.816085	-1.22536	19.5687	0.502243	0.509448	-1.96291	13.5882	4.97e-08
NM_025827 NM_001168591	Lonp2	chr8	89147941	89240535	1.30991	50.8128	64.1675	64.1675	0.000319788	72.205	0.902123	-1.1085	66.408	1	0.931614	-1.07341	64.3394	1	0.693367	-1.44224	47.9823	0.000154098	0.727333	-1.37489	47.4791	0.00321178	0.706074	-1.41628	51.3338	0.000139385
NM_178617	Necab1	chr4	14879391	15076278	1.32673	3.8775	4.95837	4.95837	0.00428701	5.51869	0.92123	-1.08551	5.18089	1	0.995798	-1.00422	5.2706	1	0.971322	-1.02952	5.10917	1	1.72735	1.72735	8.60254	1.08e-07	0.825054	-1.21204	4.52137	0.482883
NM_019733 NM_001042675 NM_001042674 NM_001286168	Rbpms	chr8	34914411	35040335	1.28588	4.58685	5.6796	5.6796	0.00772649	6.53487	0.793551	-1.26016	5.28957	0.490417	0.911637	-1.09693	5.70494	1	0.685799	-1.45815	4.29531	0.000741114	0.81753	-1.2232	4.83331	0.234197	0.584594	-1.71059	3.79462	5.11e-07
NM_007757	Cpox	chr16	58670320	58680502	1.30129	22.3828	28.0446	28.0446	0.00986921	31.962	0.753675	-1.32683	24.5462	0.0347927	0.863601	-1.15794	26.4188	0.718382	0.891273	-1.12199	27.2785	0.816361	0.777876	-1.28555	22.4662	0.0446571	0.931702	-1.0733	29.9692	1
NM_016748	Ctps	chr4	120212472	120242881	1.6007	0.96343	1.47267	1.47267	0.00534096	1.37669	0.847812	-1.17951	1.19718	1	0.48307	-2.07009	0.630193	0.000332616	0.901978	-1.10868	1.19525	1	0.884562	-1.1305	1.10398	1	0.901185	-1.10965	1.3062	1
NM_007918	Eif4ebp1	chr8	28370798	28386128	1.45722	10.5678	14.9137	14.9137	4.06e-05	15.103	0.924996	-1.08109	14.302	1	0.891623	-1.12155	12.8703	1	0.699186	-1.43024	10.1357	0.00561263	0.659065	-1.5173	9.02496	0.000596615	0.674695	-1.48215	10.1824	0.00153039
NM_019946	Mgst1	chr6	138089057	138105273	1.41751	1086.26	1484	1484	4.29e-08	1552.61	1.03909	1.03909	1644.69	1	0.853945	-1.17104	1270.99	0.699545	0.573826	-1.74269	853.475	3.53e-09	0.697612	-1.43346	977.377	0.00316743	0.617922	-1.61833	964.821	4.77e-07
NM_027187	Rnaseh2a	chr8	87480508	87489910	1.50897	2.22628	3.27112	3.27112	0.000401595	3.18901	0.944936	-1.05827	3.07116	1	0.833725	-1.19944	2.53258	0.767429	0.70924	-1.40996	2.16719	0.0460842	0.740754	-1.34998	2.13129	0.111958	0.772045	-1.29526	2.51175	0.231299
NM_023912	Scyl1	chr19	5758426	5771401	1.26863	5.5263	6.75026	6.75026	0.00958726	7.94449	0.975358	-1.02526	7.91241	1	0.815111	-1.22683	6.19361	0.35221	0.881603	-1.1343	6.7117	0.825357	0.918488	-1.08875	6.59809	1	0.980525	-1.01986	7.82922	1
NM_001033145	1190002N15Rik	chr9	94418282	94438500	1.43306	4.54527	6.2609	6.2609	9.12e-05	6.55193	0.981367	-1.01899	6.54892	1	0.725841	-1.37771	4.55782	0.0345534	0.709589	-1.40927	4.45744	0.00686366	0.637441	-1.56877	3.76669	9.12e-06	0.632231	-1.5817	4.19597	3.89e-05
NM_001077529 NM_008705	Nme2	chr11	93811127	93817570	1.3749	60.2332	79.8769	79.8769	4.17e-05	86.9104	0.944749	-1.05848	83.6498	1	0.910328	-1.09851	75.6904	1	0.861539	-1.16071	71.6445	0.510402	0.846635	-1.18115	66.5036	0.369715	0.764298	-1.30839	66.9664	0.0134071
NM_201410	Ugt1a6b	chr1	89999831	90115573	1.55368	3.46907	5.17765	5.17765	3.51e-07	5.00565	0.891464	-1.12175	4.5341	1	0.776049	-1.28858	3.71139	0.1633	0.56125	-1.78174	2.68387	1e-06	0.591214	-1.69144	2.675	1.57e-05	0.511653	-1.95445	2.55976	6.09e-08
NM_001024853 NM_013896 NM_001024854 NM_001286203	Timm9	chr12	72224158	72237662	1.43663	6.55579	9.10099	9.10099	0.000209553	9.46891	0.97551	-1.0251	9.48279	1	0.678245	-1.47439	6.19612	0.014233	0.614334	-1.62778	5.61072	0.00274081	0.563618	-1.77425	4.86379	0.000268848	0.503499	-1.9861	4.9488	1.25e-06
NM_010302	Gna12	chr5	141235897	141306385	1.51124	11.6094	16.9472	16.9472	1.5e-05	16.7995	0.886847	-1.12759	15.1861	1	0.875491	-1.14222	14.0553	0.896485	0.84217	-1.18741	13.5362	0.519229	0.752143	-1.32953	11.4113	0.0612303	0.717524	-1.39368	12.0371	0.00729246
NM_001159631 NM_021606	Nek6	chr2	38367216	38443010	1.35543	7.65862	9.99595	9.99595	0.00146984	11.0866	0.940007	-1.06382	10.623	1	0.722564	-1.38396	7.6695	0.00602943	0.816939	-1.22408	8.67166	0.196079	0.890034	-1.12355	8.90539	0.857698	0.860593	-1.16199	9.6959	0.603434
NM_001136240 NM_172264 NM_175343	Chdh	chr14	30835818	30853652	1.25685	11.3257	13.7238	13.7238	0.00568676	16.4165	0.924951	-1.08114	15.4973	1	0.929855	-1.07544	14.6285	1	0.766239	-1.30508	12.059	0.0199965	0.776692	-1.28751	11.5341	0.0772703	0.783312	-1.27663	12.98	0.0324279
NM_025692	Uba5	chr9	103948917	103965451	1.50336	8.53659	12.3319	12.3319	3.91e-06	12.4001	0.957214	-1.0447	12.0715	1	0.681893	-1.4665	8.09417	0.0168511	0.950662	-1.0519	11.2559	1	1.12529	1.12529	12.5795	0.89402	1.09575	1.09575	13.7745	1
NM_008537	Amacr	chr15	10911510	10926379	1.40138	21.3738	28.8847	28.8847	1.36e-05	31.053	0.844017	-1.18481	26.7144	0.664402	0.798354	-1.25258	23.7178	0.143558	0.727365	-1.37483	21.6355	0.00156717	0.660559	-1.51387	18.5345	3.37e-06	0.675234	-1.48097	21.0542	4.65e-05
NM_001024703	Mctp2	chr7	79222715	79451481	1.41899	1.07579	1.48461	1.48461	0.00354839	1.56457	0.887839	-1.12633	1.41216	1	0.847382	-1.1801	1.26987	0.770747	0.869537	-1.15004	1.29999	0.792095	0.932576	-1.0723	1.31369	1	1.05193	1.05193	1.70112	1
NM_019957	Dnase2b	chr3	146244336	146278562	1.37952	3.55238	4.71532	4.71532	0.00176673	5.16887	1.03411	1.03411	5.47491	1	0.987685	-1.01247	4.92624	1	0.9765	-1.02407	4.85029	1	0.916127	-1.09155	4.28858	1	0.804255	-1.24339	4.14255	0.308101
NM_026385	Pllp	chr8	97198794	97220142	1.39695	2.54056	3.39519	3.39519	0.00850922	3.70168	0.989107	-1.01101	3.72122	1	0.732958	-1.36434	2.58191	0.25323	0.744095	-1.34391	2.63549	0.139774	0.717896	-1.39296	2.387	0.0954299	0.520209	-1.9223	1.99191	1.81e-05
NM_023627	Isyna1	chr8	73118379	73121189	2.03055	1.51831	2.92718	2.92718	9.8e-08	2.21595	1.16482	1.16482	2.61638	1	0.879346	-1.13721	1.84431	1	1.04822	1.04822	2.21221	1	0.905644	-1.10419	1.79935	1	5.16026	5.16026	11.6819	1.11e-07
NM_029402	Cul2	chr18	3383222	3436698	1.34161	5.14884	6.65405	6.65405	0.00140412	7.51956	0.940865	-1.06285	7.18606	1	0.88225	-1.13347	6.32985	1	0.752277	-1.3293	5.40313	0.0429618	0.734544	-1.36139	4.97636	0.0309063	0.705475	-1.41749	5.30518	0.00472558
NM_010634 NM_001272097 NM_001272098	Fabp5	chr3	10012584	10016610	1.50265	33.7987	48.9052	48.9052	0.00228309	49.4254	1.48622	1.48622	75.0974	0.751089	0.946633	-1.05638	44.8573	1	0.87985	-1.13656	42.1637	1	0.511651	-1.95446	22.8819	0.00962335	1.54343	1.54343	76.7536	0.152662
NM_010565	Inhbc	chr10	126793381	126807600	1.31678	15.2262	19.3259	19.3259	0.00208794	22.2685	0.839968	-1.19052	19.0059	1	0.912338	-1.09609	19.3819	1	1.1228	1.1228	23.8974	1	1.1231	1.1231	22.521	1	0.819509	-1.22024	18.3042	0.369696
NM_001134480	Plcxd2	chr16	45959373	46010526	1.36305	8.2351	10.8293	10.8293	0.000102946	12.0477	1.17171	1.17171	14.3786	1	0.810898	-1.2332	9.36746	0.971219	0.648052	-1.54309	7.47872	0.00290566	0.595686	-1.67874	6.4753	3.04e-05	0.633562	-1.57838	7.71738	0.00352588
NM_011416 NM_026003	Smarca2	chr19	26822892	26852811	1.25998	6.65126	8.07998	8.07998	0.00504335	9.73908	0.884785	-1.13022	8.77964	1	0.953089	-1.04922	8.87969	1	0.797095	-1.25456	7.43016	0.0946287	0.849035	-1.17781	7.46931	0.375085	0.685916	-1.4579	6.69829	0.0004285
NM_026184	Ero1lb	chr13	12658149	12701795	1.51694	7.7105	11.2432	11.2432	4.5e-05	11.3234	0.827518	-1.20843	9.52309	1	0.714582	-1.39942	7.73063	0.113538	0.864301	-1.157	9.32017	1	0.933258	-1.07151	9.53284	1	0.969107	-1.03188	11.1153	1
NM_001033189 NM_001285865 NM_001285866 NM_001285867	C77080	chr4	128896821	128938648	1.41516	5.28097	7.22077	7.22077	0.000333204	7.7678	0.985017	-1.01521	7.82437	1	1.08831	1.08831	8.11105	1	0.947558	-1.05534	7.07502	1	0.893216	-1.11955	6.28152	1	0.788008	-1.26902	6.18417	0.185658
NM_024185	Fam188a	chr2	12268890	12341087	1.6138	5.54443	8.59227	8.59227	1.06e-07	8.16108	1.07828	1.07828	8.95804	1	0.708686	-1.41106	5.54411	0.00788844	0.740505	-1.35043	5.77886	0.0142645	0.669053	-1.49465	4.9158	0.000556685	0.655256	-1.52612	5.31356	7.66e-05
NM_019419	Arl6ip1	chr7	125262403	125273139	1.57016	27.8057	42.0823	42.0823	1.19e-11	41.1727	0.994964	-1.00506	41.7463	1	0.775712	-1.28914	30.5668	0.0483008	0.726171	-1.37709	28.6481	0.00234299	0.680602	-1.46929	25.3151	3.97e-05	0.632674	-1.58059	26.2699	5.79e-07
NM_029250	Etnk1	chr6	143115749	143157066	1.41379	6.16829	8.39008	8.39008	2.18e-05	9.15034	1.05125	1.05125	9.79886	1	0.78348	-1.27636	6.85493	0.0752902	0.702245	-1.424	6.14882	0.000801433	0.754764	-1.32492	6.23822	0.0112691	0.756959	-1.32107	7.01861	0.0365178
NM_029522	Gpsm2	chr3	108481555	108525217	1.4816	1.92005	2.73839	2.73839	9.14e-05	2.85439	0.810422	-1.23393	2.35316	0.91942	0.903834	-1.1064	2.47297	1	0.824308	-1.21314	2.24906	0.381711	0.821997	-1.21655	2.11637	0.415929	0.815733	-1.22589	2.36057	0.31114
NM_001161742 NM_001012306 NM_001161745 NM_001161744 NM_001161743	Hsd3b3	chr3	98545398	98567051	1.29788	35.9448	44.9674	44.9674	0.00199035	53.4403	1.05577	1.05577	57.4213	1	0.71675	-1.39519	36.541	0.153171	0.589269	-1.69702	30.381	0.1526	0.477437	-2.09452	23.0686	2.31e-05	0.546236	-1.83071	29.1236	0.00507748
NM_021288 NR_033402	Tyms	chr5	30384739	30400165	1.34592	2.23353	2.9048	2.9048	0.00294025	3.32365	0.915322	-1.09251	3.09187	1	0.791063	-1.26412	2.50478	0.233661	0.803836	-1.24403	2.54987	0.225949	0.89451	-1.11793	2.6743	1	0.788525	-1.26819	2.57494	0.158814
NM_133930	Creld1	chr6	113433562	113443332	1.40358	8.57547	11.6138	11.6138	2.48e-05	12.7615	0.896578	-1.11535	11.6177	1	0.806165	-1.24044	9.81441	0.382067	0.766759	-1.30419	9.33292	0.123053	0.7926	-1.26167	9.10989	0.147061	0.631712	-1.583	8.14747	0.000209132
NM_172134	Pdxk	chr10	77899491	77927693	1.36994	4.95042	6.54902	6.54902	0.000401613	7.37454	0.914937	-1.09297	6.86779	1	0.984076	-1.01618	6.93319	1	0.885284	-1.12958	6.23645	0.920977	0.931446	-1.0736	6.19787	1	0.825717	-1.21107	6.11898	0.351773
NM_023168	Grina	chr15	76077236	76080334	1.27918	28.9119	35.6766	35.6766	0.0077025	43.1578	0.840632	-1.18958	36.9792	0.663102	0.981019	-1.01935	40.5192	1	0.857404	-1.16631	35.4517	0.407473	0.939722	-1.06414	36.6594	1	0.820278	-1.2191	35.5246	0.138829
NM_001144992 NM_001144993	2810459M11Rik	chr1	87942437	87952031	1.33168	12.1536	15.5889	15.5889	0.000735331	18.1614	0.938924	-1.06505	17.3645	1	1.01361	1.01361	17.6076	1	0.761128	-1.31384	13.2151	0.0379929	0.703275	-1.42192	11.539	0.000424478	0.701426	-1.42567	12.8292	0.000366565
NM_026423	Mri1	chr8	86774474	86781223	1.56252	1.39863	2.12455	2.12455	0.000190707	2.092	0.981759	-1.01858	2.09783	1	0.961566	-1.03997	1.94986	1	0.919458	-1.0876	1.84827	1	0.966011	-1.03518	1.83298	1	0.803878	-1.24397	1.65321	0.476491
NM_023143	C1ra	chr6	124462638	124473458	1.47307	36.1376	51.3283	51.3283	4.03e-08	54.0796	0.925162	-1.08089	51.06	1	1.03496	1.03496	53.5617	1	0.810125	-1.23438	42.0063	0.16291	0.857894	-1.16564	41.9635	0.527529	0.834515	-1.1983	45.4682	0.229516
NM_009366 NM_207652 NM_001177751	Tsc22d1	chr14	76815627	76907573	1.44713	7.00198	9.7672	9.7672	0.00628895	10.4843	1.01096	1.01096	10.7963	1	0.642639	-1.55608	6.44591	0.00709263	0.661291	-1.51219	6.64621	0.00253807	0.895591	-1.11658	8.47471	1	0.684084	-1.46181	7.26871	0.00089691
NM_008218	Hba-a1	chr11	32196488	32197303	1.89571	22.1222	40.5221	40.5221	0.000801368	33.2021	0.520651	-1.92067	17.6309	8.6e-05	0.954348	-1.04784	30.3482	1	1.26857	1.26857	40.1529	0.773247	0.860172	-1.16256	25.8583	0.924051	0.689367	-1.45061	23.1804	0.0445876
NM_001083955	Hba-a2	chr11	32196491	32197310	1.89571	21.965	40.2342	40.2342	0.000801368	32.9662	0.520651	-1.92067	17.5056	8.6e-05	0.954348	-1.04784	30.1326	1	1.26857	1.26857	39.8676	0.773247	0.860172	-1.16256	25.6746	0.924051	0.689367	-1.45061	23.0157	0.0445876
NM_028546	1700066M21Rik	chr1	57434463	57442266	1.38604	4.34048	5.78634	5.78634	0.001596	6.52946	0.769594	-1.29939	5.11002	0.365621	0.823487	-1.21435	5.12021	0.719681	0.764516	-1.30802	4.76963	0.0767729	0.789049	-1.26735	4.64205	0.15934	0.751171	-1.33125	4.96554	0.0551767
NM_001083922 NM_016757 NM_001083923	Wbp1	chr6	83069037	83071455	1.43548	8.87697	12.3092	12.3092	1.05e-05	13.3998	0.876654	-1.1407	12.0058	1	0.889762	-1.1239	11.4222	0.982101	0.909723	-1.09924	11.6933	1	0.861961	-1.16015	10.4349	0.729506	0.758208	-1.3189	10.2141	0.0248969
NM_029090 NM_001290689	Naa60	chr16	3884618	3904781	1.26957	16.1659	19.7921	19.7921	0.00567848	24.4064	0.851973	-1.17375	21.1814	0.822793	0.918382	-1.08887	21.4379	1	0.86909	-1.15063	20.2871	0.628241	0.88363	-1.1317	19.4648	0.72967	0.697135	-1.43444	17.1184	0.000223312
NR_045760	0610031O16Rik	chr3	137873680	137902627	1.44345	9.65963	13.4934	13.4934	8.27e-05	14.5876	0.863782	-1.1577	12.7833	1	0.859094	-1.16402	11.9583	1	0.611402	-1.63558	8.50339	6.55e-05	0.708694	-1.41105	9.27542	0.0328264	0.527856	-1.89446	7.7469	1.01e-07
NM_001001179	BC048546	chr6	128489839	128531624	1.97711	0.941949	1.79678	1.79678	2.69e-10	1.42437	1.15749	1.15749	1.68322	1	1.33144	1.33144	1.82652	0.511186	1.12667	1.12667	1.54239	1	0.744792	-1.34266	0.955274	0.549313	1.04515	1.04515	1.55242	1
NM_019580	Gde1	chr7	125832071	125849252	1.59739	7.18043	11.0662	11.0662	8.17e-08	10.8617	0.874391	-1.14365	9.64397	1	0.686098	-1.45752	7.09046	0.00374102	0.598296	-1.67141	6.21683	8.32e-06	0.624289	-1.60182	6.1089	0.000172499	0.619194	-1.615	6.85669	5.87e-05
NM_178605	Nop16	chr13	54685551	54691435	1.33152	5.85965	7.53752	7.53752	0.00219127	8.86846	0.768938	-1.30049	6.91688	0.621429	0.651813	-1.53418	5.48322	0.00207092	0.63521	-1.57428	5.37639	0.000153289	0.607599	-1.64582	4.85285	3.62e-05	0.640603	-1.56103	5.79395	0.000757456
NM_027216 NM_001166503	Slc39a11	chr11	113106168	113427129	1.3956	3.57694	4.83419	4.83419	0.000475868	5.42129	1.03101	1.03101	5.71342	1	0.909893	-1.09903	4.72121	1	0.884389	-1.13072	4.60257	0.992442	0.967984	-1.03308	4.75288	1	0.753423	-1.32728	4.07083	0.167001
NM_175096	Stbd1	chr5	93032076	93035605	1.95582	8.99202	16.9152	16.9152	6.91e-19	13.6411	0.94811	-1.05473	13.1925	1	0.636347	-1.57147	8.34012	0.000414247	0.585076	-1.70918	7.63965	1.01e-05	0.688104	-1.45327	8.46892	0.0200824	0.578581	-1.72837	7.99428	1.42e-06
NM_133942	Plekha1	chr7	138009423	138056816	1.50887	1.63973	2.36713	2.36713	0.000625069	2.48812	1.02844	1.02844	2.59861	1	0.724603	-1.38007	1.72173	0.140786	0.75475	-1.32494	1.79649	0.127485	1.01139	1.01139	2.26325	1	0.746897	-1.33887	1.90357	0.149491
NM_172920	Dpy19l1	chr9	24216224	24307584	1.61037	3.89626	6.04646	6.04646	4.32e-09	5.93546	1.03517	1.03517	6.24719	1	0.773418	-1.29296	4.37442	0.124362	0.593331	-1.6854	3.36469	4.07e-07	0.564912	-1.77019	3.02165	3.5e-09	0.596385	-1.67677	3.54448	1.07e-06
NM_145993 NM_001289711 NM_001289712 NR_110362	L3mbtl2	chr15	81494318	81518745	1.35407	1.72992	2.25881	2.25881	0.00816617	2.63802	1.01824	1.01824	2.73839	1	0.777006	-1.28699	1.95045	0.196675	1.00522	1.00522	2.54225	1	0.935999	-1.06838	2.23322	1	0.955842	-1.0462	2.52615	1
NM_183195	Marveld1	chr19	42221878	42226193	1.4345	3.95676	5.49826	5.49826	0.000122972	6.03762	0.784838	-1.27415	4.83684	0.456236	0.844153	-1.18462	4.89322	0.622979	0.742622	-1.34658	4.29576	0.0273773	0.796657	-1.25525	4.34306	0.18321	0.707811	-1.41281	4.30353	0.00496161
NM_008641 NM_001042743	Mast2	chr4	115979364	116136786	1.38708	1.37022	1.82405	1.82405	0.000644742	2.09295	0.919312	-1.08777	1.95799	1	1.004	1.004	2.01358	1	1.01908	1.01908	2.03951	1	1.00755	1.00755	1.90061	1	0.820409	-1.2189	1.75433	0.380421
NM_001033213	Ttc7b	chr12	101538979	101759032	1.49113	1.44398	2.08482	2.08482	0.000520047	2.20582	1.04088	1.04088	2.34742	1	0.807458	-1.23846	1.68582	0.748997	0.91905	-1.08808	1.94793	1	0.943106	-1.06033	1.88669	1	0.686052	-1.45761	1.4876	0.0216005
NM_010295	Gclc	chr9	77602341	77642296	1.35483	48.1969	62.9766	62.9766	9.07e-05	73.6496	0.969007	-1.03198	72.7404	1	1.22504	1.22504	86.2781	0.430242	0.727169	-1.3752	51.1793	0.0288094	0.702905	-1.42267	46.751	0.00036426	0.557636	-1.79329	41.4501	4.33e-10
NM_144923 NM_001290525	Blvrb	chr7	28232996	28251000	1.32497	19.2139	24.5738	24.5738	0.00274295	29.378	1.02873	1.02873	30.7616	1	1.14881	1.14881	32.2597	0.782539	0.717236	-1.39424	20.1482	0.00625244	0.816537	-1.22468	21.6936	0.364287	0.667897	-1.49724	19.7266	0.000266555
NM_153556	Pms1	chr1	53246031	53353840	1.48333	0.900106	1.30325	1.30325	0.00567848	1.37839	1.24405	1.24405	1.75909	1	0.987972	-1.01217	1.3092	1	0.719464	-1.38992	0.953106	0.124989	0.731108	-1.36779	0.91493	0.207162	0.656715	-1.52273	0.886145	0.0381136
NM_173427	Klhdc7a	chr4	139518087	139523941	1.85637	2.37937	4.2464	4.2464	6.39e-13	3.65	0.901731	-1.10898	3.34042	1	0.903174	-1.10721	3.15013	1	0.795432	-1.25718	2.76973	0.201177	0.88934	-1.12443	2.92093	1	0.864952	-1.15613	3.17685	0.602858
NM_145940	Wipi1	chr11	109434834	109472703	1.62026	2.6973	4.17834	4.17834	2.01e-05	4.13912	0.95347	-1.0488	4.03193	1	0.936411	-1.06791	3.72084	1	0.806824	-1.23943	3.20463	0.448189	1.02403	1.02403	3.83364	1	0.971814	-1.029	4.08119	1
NM_010359	Gstm3	chr3	107766613	107772092	1.51492	20.4686	29.9246	29.9246	1.9e-07	31.615	1.3658	1.3658	44.1423	0.107262	1.63114	1.63114	49.4439	0.00123335	0.817536	-1.22319	24.8232	0.337055	0.892982	-1.11984	25.609	1	0.67179	-1.48856	21.2489	0.0132259
NM_009657 NM_001303423	Aldoc	chr11	78137699	78141280	1.75248	1.63954	2.78356	2.78356	1.46e-08	2.53887	1.14649	1.14649	2.97262	1	0.870622	-1.1486	2.13009	1	0.49587	-2.01666	1.20617	1.9e-05	0.480995	-2.07902	1.10416	3.21e-08	0.486236	-2.05661	1.19981	5.29e-07
NM_133351	Prss8	chr7	135069230	135073627	1.66314	0.825337	1.33169	1.33169	0.00819414	1.27923	0.997744	-1.00226	1.29979	1	0.96478	-1.03651	1.20409	1	0.329755	-3.03256	0.402418	9.34e-07	0.485123	-2.06133	0.555158	0.0447729	0.501455	-1.99419	0.699199	0.015274
NM_175133	Gucd1	chr10	74969558	74980067	1.29328	24.7182	30.8275	30.8275	0.00130141	38.6024	0.853273	-1.17196	33.5844	0.755771	0.873797	-1.14443	32.2904	0.718911	0.775317	-1.2898	28.6458	0.0352581	0.755887	-1.32295	26.3761	0.0181019	0.708765	-1.41091	27.5328	0.000282156
NM_009176 NM_001161774 NM_001285520 NM_001285521	St3gal3	chr4	117604757	117807551	1.44525	9.21165	12.8388	12.8388	6.43e-05	14.3887	0.964881	-1.0364	14.1153	1	0.770369	-1.29808	10.576	0.425951	0.762348	-1.31174	10.5078	0.149622	0.698806	-1.43101	9.06425	0.00725872	0.735054	-1.36044	10.6141	0.0435192
NM_080289	Grhpr	chr4	44994282	45003568	1.52736	59.5082	87.6257	87.6257	3.7e-09	92.995	0.863237	-1.15843	81.8507	0.866888	0.853678	-1.1714	75.975	0.484272	0.720963	-1.38703	64.1405	0.00334026	0.61513	-1.62567	51.7014	1.27e-08	0.57209	-1.74798	53.6863	3.87e-10
NM_001003913 NM_001171582	Mars	chr10	126733276	126748842	1.3352	7.70099	9.91058	9.91058	0.000522653	12.0612	0.926027	-1.07988	11.3643	1	0.83834	-1.19283	9.67569	0.519682	0.800355	-1.24944	9.22493	0.197214	0.94238	-1.06114	10.2519	1	0.793271	-1.2606	9.58367	0.0852441
NM_001113560 NM_025374	Glo1	chr17	30729806	30749604	1.55275	131.039	196.203	196.203	3.02e-08	205.783	0.775427	-1.28961	162.634	1	0.716655	-1.39537	141.577	0.651358	0.542931	-1.84186	105.861	0.160974	0.528642	-1.89164	97.8421	0.00757482	0.402897	-2.48203	83.2692	9.09e-09
NM_028077	1810055G02Rik	chr19	3708332	3717881	1.74654	3.16106	5.34527	5.34527	1.57e-07	4.96582	0.6743	-1.48302	3.43762	0.596564	0.34182	-2.92551	1.63493	2.52e-09	0.602714	-1.65916	2.87977	0.011333	0.843631	-1.18535	3.80692	0.988455	0.844909	-1.18356	4.32528	0.875103
NM_177002	Slc22a30	chr19	8410112	8479595	1.46704	38.4842	54.4392	54.4392	2.13e-06	60.4792	0.999649	-1.00035	61.5978	1	0.9205	-1.08637	53.2011	1	0.620412	-1.61183	35.9304	5.9e-07	0.798998	-1.25157	43.6319	0.128665	0.605086	-1.65266	36.7643	3.5e-08
NM_134448 NM_133833 NM_001276764 NM_010081	Dst	chr1	34068669	34365507	1.26522	1.1118	1.35751	1.35751	0.00854222	1.74854	1.00287	1.00287	1.7906	1	0.955532	-1.04654	1.60144	1	0.957725	-1.04414	1.60633	1	0.993776	-1.00626	1.57245	1	0.875596	-1.14208	1.54289	0.637596
NM_001111110 NM_007717 NM_001284519 NM_001284520	Cmah	chr13	24506990	24569158	1.36023	10.8767	14.2599	14.2599	0.00190211	17.1614	0.988765	-1.01136	17.3112	1	0.757563	-1.32002	12.4359	0.0485211	0.561558	-1.78076	9.23614	5.73e-10	0.72307	-1.38299	11.2151	0.000742196	0.645552	-1.54906	11.184	4.95e-06
NM_027085	Clic3	chr2	25312362	25314292	-2.01225	5.82	2.78504	5.82	0.00026627	9.20514	0.792993	-1.26105	7.48694	1	1.30932	1.30932	11.5579	1	1.44685	1.44685	12.8593	0.154712	1.84167	1.84167	15.4327	0.000379837	1.40831	1.40831	13.016	0.333366
NM_145462	Haus4	chr14	55160621	55173198	1.53507	2.94209	4.35934	4.35934	2.72e-05	4.67727	0.997944	-1.00206	4.80044	1	1.18883	1.18883	5.37841	0.838653	0.975217	-1.02541	4.40081	1	0.730428	-1.36906	3.11628	0.202543	0.881553	-1.13436	4.09835	0.920306
NM_011676	Unc119	chr11	78157023	78162658	1.87431	1.62632	2.90039	2.90039	1.62e-06	2.58949	1.16853	1.16853	3.13944	1	1.01208	1.01208	2.56413	1	1.06224	1.06224	2.66828	1	0.635206	-1.57429	1.50452	0.124064	1.1317	1.1317	3.0387	1
NM_027907 NM_001163587	Etnppl	chr3	130320492	130338668	1.44638	14.9347	20.8567	20.8567	0.000787179	23.7999	0.986702	-1.01348	23.9528	1	1.4395	1.4395	32.7479	0.0674202	0.967929	-1.03313	22.1398	1	0.73548	-1.35966	15.8346	0.0983316	0.334023	-2.99381	8.02054	2.38e-17
NM_026686	0610011F06Rik	chr17	26012444	26014108	1.40181	35.9881	48.7044	48.7044	1.43e-05	57.7842	0.892786	-1.12009	52.4915	1	0.960365	-1.04127	53.0362	1	0.822246	-1.21618	45.4092	0.279324	0.74749	-1.33781	38.9567	0.015514	0.611905	-1.63424	35.32	1.67e-06
NM_001014390	Dyrk2	chr10	118296404	118305959	1.40952	3.90609	5.3404	5.3404	0.000932389	6.27403	0.936615	-1.06767	5.9983	1	1.25516	1.25516	7.53323	0.247813	0.807057	-1.23907	4.85364	0.284873	0.881401	-1.13456	5.00149	0.925721	0.836181	-1.19591	5.28028	0.426696
NM_010403	Hao1	chr2	134323096	134380088	1.6862	52.8729	86.0023	86.0023	1.17e-12	84.9743	0.916714	-1.09085	79.412	1	0.652459	-1.53266	53.0697	1.13e-05	0.564207	-1.7724	45.9483	3.57e-07	0.515839	-1.93859	39.642	1.27e-14	0.471605	-2.12042	40.3243	1.44e-15
NM_017399	Fabp1	chr6	71149881	71155017	1.4264	2167.58	2980.89	2980.89	2.88e-05	3488.42	0.850357	-1.17598	3024.71	0.86446	0.853942	-1.17104	2852.69	0.78764	0.987243	-1.01292	3299.02	1	1.0344	1.0344	3260.98	1	0.733216	-1.36385	2574.2	0.00593517
NM_015731 NM_001289445 NM_001289446	Atp9a	chr2	168459937	168567300	1.27893	8.73107	10.7611	10.7611	0.00275262	14.0771	0.750714	-1.33207	10.7736	0.0271897	0.770546	-1.29778	10.3745	0.0510621	0.734475	-1.36152	9.88815	0.0211711	0.594798	-1.68124	7.57158	1.5e-06	0.668361	-1.4962	9.44573	4.67e-05
NM_001081315	Brpf3	chr17	28938070	28975734	1.29097	1.67801	2.09	2.09	0.00988939	2.71277	0.88561	-1.12916	2.45699	1	0.937599	-1.06655	2.44556	1	0.924069	-1.08217	2.4122	1	0.902892	-1.10755	2.22051	1	0.954841	-1.04729	2.60399	1
NM_009502	Vcl	chr14	21748654	21852895	1.32552	3.99018	5.09328	5.09328	0.0033805	6.45278	0.899417	-1.11183	5.92216	1	0.799928	-1.25011	4.94463	0.246167	0.700812	-1.42692	4.33562	0.00125848	0.628335	-1.59151	3.66582	0.000151255	0.670055	-1.49242	4.34982	0.000129436
NM_029796	Lrg1	chr17	56259100	56261369	1.72451	119.073	197.486	197.486	0.000655506	192.685	0.762096	-1.31217	149.634	0.171964	0.490661	-2.03807	90.4109	3.21e-13	0.504705	-1.98135	93.1575	5.35e-08	0.533115	-1.87577	92.6089	1.12e-07	1.16628	1.16628	226.34	0.7259
NM_009097 NM_001285505 NM_001285506	Rps6ka1	chr4	133403205	133430646	1.43196	2.52338	3.49301	3.49301	0.000225016	4.12294	0.924736	-1.08139	3.91473	1	0.871341	-1.14766	3.44349	1	0.937086	-1.06714	3.72086	1	0.937822	-1.0663	3.51717	1	0.77625	-1.28824	3.24543	0.150405
NM_027980	2310003H01Rik	chr11	120230875	120240060	1.44878	1.08645	1.53099	1.53099	0.00406236	1.77619	0.769004	-1.30038	1.40098	1	0.698668	-1.4313	1.17555	0.193753	0.586149	-1.70605	1.00279	0.00261003	0.854027	-1.17092	1.38441	1	1.19645	1.19645	2.07582	1
NM_199314 NM_001166350	Serpina11	chr12	105218452	105228153	1.50095	65.7924	95.1968	95.1968	9.33e-10	107.841	0.866251	-1.1544	95.2823	0.920242	0.925774	-1.08018	95.4452	1	0.676587	-1.47801	69.7951	0.00032056	0.755833	-1.32304	73.7124	0.0139956	0.662603	-1.5092	71.9043	3.58e-06
NM_153507	Cpne2	chr8	97056927	97094429	1.52417	1.79447	2.63981	2.63981	0.000144119	2.94202	0.724782	-1.37973	2.15848	0.515866	0.721909	-1.38522	2.0197	0.380354	0.802353	-1.24633	2.25207	0.488711	0.747195	-1.33834	1.97185	0.359684	0.668876	-1.49505	1.941	0.0241757
NM_027460	Slc25a33	chr4	149118144	149148376	2.07213	3.56229	7.06396	7.06396	9.43e-12	5.8476	0.790019	-1.26579	4.68213	1	0.756236	-1.32234	4.20314	0.633418	0.417162	-2.39715	2.33668	2.66e-07	0.427776	-2.33767	2.24161	4.1e-10	0.475141	-2.10464	2.76245	2.01e-08
NM_009467	Ugt2b5	chr5	87553971	87569365	2.01212	126.644	245.697	245.697	1.05e-21	208.102	1.03187	1.03187	218.686	1	1.11794	1.11794	222.421	1	0.544084	-1.83795	108.356	7.64e-10	0.599105	-1.66916	112.554	2.51e-07	0.449928	-2.22258	94.2295	6.44e-18
NM_010358	Gstm1	chr3	107815167	107820891	1.31617	293.896	373.013	373.013	0.006381	483.552	1.07196	1.07196	528.216	1	1.48766	1.48766	689.093	0.00289789	0.866962	-1.15345	401.408	0.66819	0.684011	-1.46196	298.915	0.000386899	0.507898	-1.9689	247.407	2.44e-10
NM_010852 NM_001162417 NM_001162418	Myef2	chr2	124913477	124949396	1.51475	1.11532	1.62484	1.62484	0.000140254	1.83836	1.11995	1.11995	2.09778	1	0.95972	-1.04197	1.69405	1	0.690215	-1.44882	1.2114	0.0562097	0.776778	-1.28737	1.29123	0.367954	0.73576	-1.35914	1.38286	0.135412
NM_172960 NR_073123	Adck5	chr15	76406788	76426241	1.44391	6.63454	9.26834	9.26834	0.000116023	10.9638	0.959265	-1.04247	10.7106	1	0.937578	-1.06658	9.80196	1	0.573203	-1.74458	6.02969	3.94e-05	0.572337	-1.74722	5.67959	1.6e-06	0.57793	-1.73031	6.33973	7.06e-08
NM_001177602 NM_009647 NM_001177605 NM_001177604	Ak4	chr4	101092307	101140376	1.62592	5.15517	8.08158	8.08158	2.05e-10	8.52897	0.863004	-1.15874	7.51402	1	0.919538	-1.0875	7.50689	1	0.749216	-1.33473	6.12772	0.0272402	0.540184	-1.85122	4.16955	6.73e-07	0.60528	-1.65213	5.23968	6.08e-06
NM_009692	Apoa1	chr9	46036712	46038552	1.60589	1990.92	3081.25	3081.25	2.85e-13	3301.37	0.769628	-1.29933	2591.18	0.0202046	0.728343	-1.37298	2299.29	0.00696399	0.572893	-1.74553	1814.21	1.38e-08	0.505958	-1.97645	1510.44	5.9e-17	0.369875	-2.70362	1228.84	1.36e-19
NM_027301	Sdr9c7	chr10	127335590	127348815	1.38616	19.8048	26.4775	26.4775	0.000466973	32.949	0.946209	-1.05685	31.7468	1	1.04246	1.04246	32.8461	1	0.961313	-1.04024	30.2345	1	0.989776	-1.01033	29.4642	1	0.740155	-1.35107	24.5644	0.006391
NM_028469	3110082I17Rik	chr5	139835692	139936488	2.18725	1.46819	3.13579	3.13579	2.02e-07	2.44433	0.578565	-1.72841	1.45578	0.415889	0.57299	-1.74523	1.32848	0.0829495	0.318947	-3.13532	0.746051	1.63e-06	0.310897	-3.2165	0.695106	1.35e-06	0.460564	-2.17125	1.15116	0.00126176
NM_009263 NM_001204203 NM_001204202 NM_001204201 NM_001204233	Spp1	chr5	104865210	104870072	1.65369	8.04642	12.8298	12.8298	0.000823759	13.4824	0.907189	-1.10231	12.4254	1	0.833939	-1.19913	10.7051	1	0.705926	-1.41658	9.11368	0.428395	0.656747	-1.52266	7.95967	0.14541	0.745541	-1.34131	10.0972	0.509076
NM_133660	Ces1e	chr8	95725116	95753518	1.63096	41.0488	64.5873	64.5873	9.46e-09	68.8441	1.05162	1.05162	73.8642	1	0.823405	-1.21447	54.2739	0.551047	0.651293	-1.53541	42.96	4.56e-05	0.719417	-1.39001	44.7225	0.0218472	0.555394	-1.80053	38.4074	7.31e-09
NM_019797 NM_001170907	Trip4	chr9	65676732	65756601	1.74859	3.03908	5.11545	5.11545	1.7e-15	5.10493	0.94879	-1.05397	4.93573	1	0.721167	-1.38664	3.52887	0.0121493	0.493862	-2.02486	2.41456	2.26e-14	0.581505	-1.71968	2.68222	1.5e-09	0.535202	-1.86845	2.77135	9.15e-11
NM_021414 NM_001171000 NM_001171001	Ahcyl2	chr6	29809595	29862310	1.35725	1.85076	2.42291	2.42291	0.00139537	3.11031	0.977716	-1.02279	3.10872	1	0.698252	-1.43215	2.07933	0.00786985	0.746354	-1.33985	2.22731	0.069142	0.7416	-1.34844	2.0908	0.0268176	0.634565	-1.57588	2.04422	0.00142696
NM_144807 NM_001146690 NR_027477	Chpt1	chr10	87936220	87966715	1.7315	12.6865	21.1588	21.1588	1.24e-11	21.384	0.949554	-1.05313	20.6846	1	0.944431	-1.05884	19.3209	1	0.505862	-1.97682	10.3505	1.09e-13	0.548083	-1.82454	10.5802	3.22e-10	0.460916	-2.16959	9.9185	3.81e-17
NM_001008232	Asap3	chr4	135762279	135802488	1.4262	1.13599	1.55406	1.55406	0.00621133	1.91671	0.954099	-1.04811	1.86248	1	0.836521	-1.19543	1.53302	1	1.08893	1.08893	2.00027	1	1.11394	1.11394	1.92691	1	0.853783	-1.17126	1.66576	0.574362
NM_138956	Rassf3	chr10	120847406	120913306	1.74751	6.13512	10.3525	10.3525	6.72e-15	10.4099	0.7593	-1.317	8.02923	0.617103	0.73827	-1.35452	7.34088	0.216239	0.638191	-1.56693	6.32587	0.0349769	0.640908	-1.56029	6.02586	0.0091058	0.579187	-1.72656	6.07652	2.57e-05
NM_008732 NM_001146161	Slc11a2	chr15	100218330	100253486	1.41373	3.66723	4.98543	4.98543	3.52e-05	6.23734	0.92143	-1.08527	5.84815	1	0.982343	-1.01797	5.85581	1	0.73809	-1.35485	4.39229	0.139459	0.80882	-1.23637	4.55382	0.294029	1.10269	1.10269	6.9813	1
NM_026036	Cmtm6	chr9	114640320	114658461	1.40988	20.24	27.5166	27.5166	3.27e-05	34.4994	0.955082	-1.04703	33.5822	1	0.667746	-1.49758	22.0432	0.000159316	0.649884	-1.53874	21.5127	0.000457773	0.726131	-1.37716	22.6348	0.00277632	0.624571	-1.6011	21.6605	1.19e-06
NM_011517	Sycp3	chr10	87922331	87935981	2.01062	0.842448	1.62665	1.62665	0.000110733	1.44082	0.498461	-2.00617	0.728746	0.275197	0.602922	-1.65859	0.837214	0.2946	0.334165	-2.99254	0.459274	1.4e-05	0.38607	-2.5902	0.499377	0.00038477	0.335661	-2.97919	0.486147	0.000579297
NM_009243 NM_001252569	Serpina1a	chr12	105091504	105101829	1.5093	648.909	944.375	944.375	1.24e-09	1110.67	0.872868	-1.14565	988.603	1	0.949156	-1.05357	1007.87	1	0.678295	-1.47429	720.682	0.000547944	0.664355	-1.50522	666.097	0.000122866	0.481469	-2.07698	537.059	5.47e-13
NM_008990 NM_001159724	Pvrl2	chr7	20301992	20334922	1.34265	4.95428	6.43137	6.43137	0.00547293	8.4894	0.827937	-1.20782	7.17166	0.829577	0.761759	-1.31275	6.17898	0.140201	0.664162	-1.50566	5.4079	0.000637818	0.714789	-1.39901	5.48449	0.00289792	0.552904	-1.80863	4.67445	9.57e-07
NM_001040699	Mtmr7	chr8	41635512	41720146	1.69303	0.892828	1.45458	1.45458	1.14e-05	1.53635	0.845772	-1.18235	1.32732	1	0.87295	-1.14554	1.30219	1	0.659288	-1.51679	0.972076	0.0262595	0.694895	-1.43907	0.96768	0.121965	0.567636	-1.76169	0.886142	0.00151575
NM_144521	Snap47	chr11	59220651	59263458	1.47979	12.8929	18.4013	18.4013	8.3e-07	22.2004	0.818797	-1.2213	18.4943	0.565537	0.922909	-1.08353	19.575	1	0.818992	-1.22101	17.4119	0.266728	0.822652	-1.21558	16.4928	0.239997	0.717529	-1.39367	15.9472	0.00349781
NM_001161765 NM_010232 NM_001161763	Fmo5	chr3	97432760	97459210	1.3924	39.6502	53.2274	53.2274	6.13e-06	68.3381	0.815472	-1.22628	56.8302	0.37382	0.879719	-1.13673	57.5826	0.836623	0.717037	-1.39463	46.9455	0.00118519	0.773089	-1.29351	47.7451	0.0255871	0.599816	-1.66718	41.3414	1.78e-07
NM_007981 NM_001302163	Acsl1	chr8	47556390	47621405	1.42699	101.086	139.131	139.131	2.81e-06	174.406	0.881742	-1.13412	156.651	1	1.09367	1.09367	182.356	1	0.735768	-1.35912	122.769	0.00749245	0.857322	-1.16642	135.041	0.419965	0.521846	-1.91627	91.5626	1.34e-12
NM_009253	Serpina3m	chr12	105625373	105632467	1.29743	139.052	173.871	173.871	0.00101017	240.037	0.799122	-1.25137	195.387	1	0.827919	-1.20785	189.707	0.810882	0.588262	-1.69992	135.545	1.5e-05	0.699555	-1.42948	151.922	0.00735454	0.56433	-1.77201	136.279	4.72e-07
NM_175103	Bola2	chr7	133839513	133840207	1.48775	10.1989	14.6234	14.6234	0.00229019	17.6424	0.795982	-1.25631	14.2743	1	0.89602	-1.11605	14.945	1	0.74367	-1.34468	12.5122	0.14943	0.73546	-1.35969	11.686	0.121604	0.739635	-1.35202	13.4746	0.199184
NM_026159	Retsat	chr6	72548621	72557482	1.68916	36.4763	59.4172	59.4172	7.92e-11	63.1377	0.91346	-1.09474	58.8011	1	1.18231	1.18231	71.4897	0.5743	0.793122	-1.26084	47.9541	0.0803738	0.652486	-1.5326	37.2025	7.43e-05	0.728773	-1.37217	46.4558	0.00234639
NM_019972 NM_001271599	Sort1	chr3	108086981	108164437	1.80619	1.39721	2.44745	2.44745	1.18e-08	2.41972	0.892432	-1.12053	2.18939	1	1.22959	1.22959	2.83135	1	0.68592	-1.4579	1.5854	0.211279	0.666697	-1.49993	1.45502	0.223191	0.632478	-1.58108	1.54251	0.0449065
NM_010169	F2r	chr13	96371743	96388388	1.72178	2.86912	4.77421	4.77421	1.15e-09	4.97684	0.814966	-1.22704	4.13629	1	0.640925	-1.56024	3.06076	0.0323279	0.513478	-1.9475	2.44638	2.28e-06	0.58104	-1.72105	2.60966	0.00782471	0.480717	-2.08023	2.39134	1.87e-07
NM_011390	Slc12a7	chr13	73901144	73954190	1.27151	6.16729	7.55963	7.55963	0.0063037	10.7067	0.860289	-1.1624	9.36174	1	1.0026	1.0026	10.2537	1	0.708645	-1.41114	7.23344	0.131532	0.754091	-1.3261	7.27803	0.16759	0.780127	-1.28184	8.40231	0.264738
NM_133701	Prpf6	chr2	181336023	181390366	1.37031	7.81634	10.3556	10.3556	0.00130692	13.5765	0.932003	-1.07296	12.9164	1	0.669564	-1.49351	8.70969	0.0005049	0.625145	-1.59963	8.14323	3.6e-06	0.660772	-1.51338	8.12534	7.14e-05	0.630152	-1.58692	8.66372	6.9e-06
NM_009195 NM_001253804 NR_045594	Slc12a4	chr8	108467489	108490015	1.61992	1.55499	2.42395	2.42395	5.92e-07	2.74297	0.963667	-1.0377	2.68813	1	0.925556	-1.08043	2.42239	1	0.796191	-1.25598	2.09009	0.208523	0.70331	-1.42185	1.73627	0.0102131	0.757146	-1.32075	2.06411	0.0526786
NM_001135127	Mup19	chr4	61439361	61443258	6.71714	5.94795	38.2331	38.2331	2.14e-56	10.4924	1.34506	1.34506	14.2846	1	0.505084	-1.97987	5.07297	0.936954	0.266591	-3.75107	2.67469	0.0373992	0.452377	-2.21054	4.25574	0.533485	0.174926	-5.71672	1.84287	0.0046937
NM_172460 NM_028721	Nphp3	chr9	103904873	103919016	1.44606	0.844057	1.16428	1.16428	0.00906076	1.4898	0.866007	-1.15473	1.31775	1	1.02264	1.02264	1.4628	1	0.866777	-1.1537	1.24018	0.957171	0.87129	-1.14772	1.17492	0.92049	1.07289	1.07289	1.62192	1
NM_146251	Pnpla7	chr2	24831552	24909592	1.49151	10.0292	14.4246	14.4246	4.91e-07	17.7264	0.7977	-1.2536	14.4194	0.262086	0.688036	-1.45341	11.6748	0.000886824	0.708202	-1.41203	12.0283	0.00187951	0.712028	-1.40444	11.4069	0.000635032	0.547141	-1.82768	9.76169	4.78e-11
NM_027570	Ldhd	chr8	114150170	114154222	1.59449	26.5993	40.8831	40.8831	6.83e-10	47.132	1.04467	1.04467	50.1418	1	0.973186	-1.02755	43.8872	1	0.659823	-1.51556	29.7653	9.61e-05	0.633479	-1.57858	26.962	3.41e-06	0.652063	-1.53359	30.9456	2.07e-05
NM_001161844 NM_023224	Cblc	chr7	20365066	20382158	1.58825	4.43101	6.78768	6.78768	3.66e-07	7.85647	0.835622	-1.19671	6.66862	1	0.792407	-1.26198	5.91738	0.359235	0.593714	-1.68431	4.46618	0.000168838	0.611032	-1.63658	4.31917	8.48e-05	0.537757	-1.85957	4.23754	1.33e-06
NM_172763 NR_028420 NM_001164624	Zfp809	chr9	22030146	22044137	1.50207	3.61303	5.2227	5.2227	7.36e-05	6.41347	0.879185	-1.13742	5.75948	1	0.814356	-1.22796	4.99606	0.936954	0.495057	-2.01997	3.04388	4.11e-10	0.677146	-1.47679	3.91337	0.0218472	0.535825	-1.86628	3.54656	2.47e-06
NM_011996	Adh4	chr3	138078460	138093856	1.46603	52.1885	73.824	73.824	5.69e-07	92.6452	0.841055	-1.18898	79.3825	0.956366	0.724872	-1.37955	64.2556	0.00838065	0.580738	-1.72195	51.5264	2.14e-06	0.609163	-1.6416	50.9478	1.85e-06	0.445767	-2.24333	41.5426	6.22e-17
NM_173864	C1s2	chr6	124574642	124586103	1.41835	3.54513	4.84574	4.84574	0.000590361	6.29719	0.926315	-1.07955	5.98783	1	0.967149	-1.03397	5.87267	1	0.974431	-1.02624	5.88465	1	0.769385	-1.29974	4.40492	0.369574	0.722325	-1.38442	4.59912	0.160269
NM_172401 NM_001167768 NM_001167767	1110057K04Rik	chr12	8214912	8292565	1.49601	5.37956	7.76037	7.76037	1.26e-07	9.59022	0.825882	-1.21083	8.0514	0.790935	0.746376	-1.33981	6.82947	0.0314703	0.709513	-1.40942	6.50188	0.00377983	0.711356	-1.40577	6.15453	0.0023185	0.639513	-1.56369	6.16671	4.16e-05
NM_026950	Ociad2	chr5	73713437	73729878	1.98807	4.0738	7.82487	7.82487	1.19e-18	7.31739	0.966692	-1.03446	7.25084	1	0.632003	-1.58227	4.41888	0.0216799	0.254624	-3.92736	1.79422	1.77e-17	0.237119	-4.21729	1.56899	1.18e-36	0.263709	-3.79206	2.0654	1.8e-19
NM_009462	Usp10	chr8	122434751	122481457	1.4568	8.14486	11.4419	11.4419	9.98e-06	14.6316	0.812989	-1.23003	12.104	0.460221	0.811391	-1.23245	11.3404	0.233002	0.749293	-1.33459	10.4811	0.021204	0.867092	-1.15328	11.4394	0.626832	0.632916	-1.57999	9.30432	2.59e-06
NM_053115 NM_001161667	Acox2	chr14	9058024	9091533	1.49209	27.0959	39.0223	39.0223	3.14e-06	49.0009	0.841061	-1.18897	42.0444	0.581608	0.795191	-1.25756	37.2712	0.214411	0.638486	-1.5662	30.0324	3.12e-05	0.537976	-1.85882	23.8352	1.36e-07	0.558884	-1.78928	27.6414	2.11e-11
NM_016915 NM_001199024 NM_001199023 NM_001199025	Pla2g6	chr15	79116657	79158801	1.27027	4.17032	5.1138	5.1138	0.00805772	7.54524	0.743787	-1.34447	5.71409	0.0635576	0.861437	-1.16085	6.20402	0.869491	0.682569	-1.46505	4.93586	0.00191936	0.687192	-1.4552	4.68019	0.000254491	0.630258	-1.58665	4.8099	1.02e-05
NM_026179	Abhd5	chr9	122260733	122290641	1.6559	4.52627	7.25015	7.25015	3.4e-08	8.21016	0.840146	-1.19027	7.04066	1	0.668649	-1.49555	5.25935	0.0141905	0.649979	-1.53851	5.12274	0.00332533	0.806893	-1.23932	5.98511	0.333778	0.653544	-1.53012	5.38381	0.000978268
NM_153807	Acsf2	chr11	94418415	94463100	1.50094	20.1059	29.1014	29.1014	8.05e-08	36.534	0.812598	-1.23062	30.2377	0.362651	1.01287	1.01287	35.4252	1	0.889153	-1.12467	31.0461	0.913444	0.903875	-1.10635	29.806	0.963247	0.641196	-1.55959	23.5138	6.74e-06
NM_134024	Tubg1	chr11	100981444	100987733	1.36792	5.49629	7.2645	7.2645	0.00209353	10.0516	0.866908	-1.15352	8.86184	1	0.804318	-1.24329	7.7336	0.316316	0.931797	-1.0732	8.9436	1	0.968096	-1.03296	8.76683	1	0.740614	-1.35023	7.40004	0.0190471
NM_029342	Nhej1	chr1	75013919	75121800	1.99267	0.860412	1.6912	1.6912	0.00234975	1.57409	1.43612	1.43612	2.30051	1	0.604398	-1.65454	0.93969	0.369812	0.776037	-1.2886	1.16838	0.885168	0.75549	-1.32364	1.07661	0.854864	0.569248	-1.7567	0.888267	0.154146
NM_011066	Per2	chr1	93312558	93355905	1.57912	1.21471	1.86264	1.86264	0.000325129	2.22314	0.749488	-1.33424	1.69685	0.834468	0.393244	-2.54295	0.842231	3.14e-07	0.866379	-1.15423	1.84038	1	0.942154	-1.0614	1.88624	1	0.576351	-1.73505	1.28045	0.000394117
NM_146188	Kctd15	chr7	35424035	35437860	1.68321	1.208	1.97272	1.97272	4.45e-05	2.21417	0.934851	-1.06969	2.10333	1	0.794534	-1.2586	1.65601	0.717877	0.504008	-1.9841	1.06472	1.01e-05	0.409531	-2.44182	0.819642	4.66e-07	0.379286	-2.63653	0.812474	6.71e-09
NM_013594	Mbd1	chr18	74427941	74442338	1.37803	4.26122	5.64746	5.64746	0.00348242	7.83336	0.81746	-1.2233	6.49692	1	0.505517	-1.97817	3.77035	0.00181358	0.481102	-2.07856	3.6016	7.21e-05	0.51026	-1.95978	3.58894	0.000147871	0.473953	-2.10991	3.7434	2.9e-05
NM_177744	Apol10a	chr15	77307476	77321499	1.76515	0.977566	1.66043	1.66043	0.00286799	1.80492	1.63155	1.63155	2.96605	0.0757721	1.83095	1.83095	3.15733	0.223293	0.439197	-2.27688	0.749467	1.28e-05	0.311581	-3.20943	0.503715	3.22e-10	0.760717	-1.31455	1.39664	0.667919
NM_172881	Ugt2b35	chr5	87429884	87442299	2.03218	27.1293	53.178	53.178	4.36e-23	50.1875	1.04137	1.04137	53.2297	1	0.982415	-1.0179	47.1729	1	0.543197	-1.84095	26.0944	1.33e-09	0.576737	-1.73389	26.1646	4.03e-07	0.50908	-1.96433	25.7448	7.14e-11
NM_144916	Tmem150a	chr6	72305476	72309756	1.31408	32.2365	40.916	40.916	0.00447159	59.7726	0.882742	-1.13283	53.8396	1	0.950863	-1.05168	54.4798	1	0.654993	-1.52673	37.4838	4.25e-05	0.730865	-1.36824	39.4687	0.00605897	0.597356	-1.67404	35.9514	2.62e-08
NM_173863	Crtc3	chr7	87731517	87833763	1.40886	1.37167	1.87483	1.87483	0.00426398	2.54501	0.946483	-1.05654	2.44431	1	0.765253	-1.30676	1.85754	0.16755	0.704069	-1.42031	1.70923	0.0228851	0.722657	-1.38378	1.65154	0.0493123	0.70535	-1.41773	1.76844	0.0177178
NM_028064	Slc39a4	chr15	76442812	76447282	1.40655	9.12638	12.4093	12.4093	0.000191366	16.9729	0.826732	-1.20958	14.2919	0.581608	0.932445	-1.07245	15.1336	1	0.71964	-1.38958	11.7115	0.014228	0.759756	-1.31621	11.6575	0.140951	0.60583	-1.65063	10.2598	7.36e-07
NM_053072	Fgd6	chr10	93498745	93608084	1.34124	2.30404	2.9799	2.9799	0.000491629	4.29342	0.810346	-1.23404	3.5572	0.628654	0.810071	-1.23446	3.33938	0.401994	0.796418	-1.25562	3.27991	0.156443	1.02174	1.02174	3.97148	1	0.84582	-1.18228	3.66337	0.600794
NM_001136067 NM_178590 NM_010547 NM_001161423 NM_001161424 NM_001161421 NM_001161422	Ikbkg	chrX	71675019	71699117	1.52993	5.11154	7.53481	7.53481	7.07e-09	9.53961	1.09251	1.09251	10.6201	1	1.11054	1.11054	10.1399	0.995882	0.658133	-1.51945	6.0136	1.46e-05	0.732546	-1.3651	6.31566	0.00178047	0.59763	-1.67328	5.75269	6.9e-09
NM_010012	Cyp8b1	chr9	121823473	121825423	1.6339	44.3627	69.8724	69.8724	7.29e-12	82.8553	0.947109	-1.05585	79.9259	1	0.920291	-1.08661	72.9294	1	0.665805	-1.50194	52.7162	0.000765562	0.783628	-1.27612	58.5051	0.239997	0.559985	-1.78576	46.3841	0.000750877
NM_008137	Gna14	chr19	16510156	16685308	1.88039	0.84831	1.55819	1.55819	0.00320947	1.58892	0.517362	-1.93288	0.839973	0.0228471	0.473499	-2.11194	0.719115	0.453415	0.598375	-1.67119	0.895152	0.980978	0.43264	-2.31139	0.623771	4.45e-07	0.87989	-1.13651	1.35548	1
NM_001100181	Cyp4a32	chr4	115273542	115294971	2.23546	4.57416	9.92521	9.92521	3.27e-10	8.58375	1.11501	1.11501	9.82031	1	3.51015	3.51015	28.9855	6.57e-16	0.604354	-1.65466	5.01075	0.0478993	0.698995	-1.43063	5.464	0.344944	0.336833	-2.96883	2.87735	2.05e-10
NM_008609	Mmp15	chr8	97876236	97898193	1.52047	3.11541	4.58255	4.58255	1.07e-05	5.86408	0.896858	-1.115	5.37145	1	0.773135	-1.29343	4.33567	0.0958798	0.740527	-1.35039	4.16197	0.0158902	0.746545	-1.3395	3.94965	0.099517	0.546566	-1.82961	3.21916	3.36e-09
NM_173767	Insc	chr7	121889279	121993894	1.51736	3.4282	4.98969	4.98969	6.75e-05	6.45983	0.879849	-1.13656	5.76248	1	0.552693	-1.80932	3.38929	3e-06	0.475868	-2.10142	2.93041	1.63e-11	0.60614	-1.64978	3.52277	8.7e-05	0.687726	-1.45407	4.55191	0.0144186
NM_019552	Abcb10	chr8	126476358	126507022	1.70954	3.88624	6.40116	6.40116	2.85e-12	7.39139	0.966205	-1.03498	7.28091	1	0.680602	-1.46929	4.81176	0.000472836	0.607763	-1.64538	4.29979	6.01e-07	0.62163	-1.60867	4.15115	5.18e-07	0.604796	-1.65345	4.5347	5.45e-07
NM_133232 NM_001177753 NM_001177756 NM_001177758 NM_001177755 NM_001177752 NM_001177757 NM_001177754	Pfkfb3	chr2	11393057	11475556	1.76171	0.652262	1.1085	1.1085	4.32e-06	1.24821	0.927018	-1.07873	1.18731	1	0.29148	-3.43077	0.347523	9.04e-14	0.443914	-2.25269	0.534956	8.05e-05	0.41745	-2.39549	0.47204	4.58e-08	0.467611	-2.13853	0.605047	6.94e-05
NM_001013777	Zfp488	chr14	34780255	34791950	1.33363	3.52479	4.53779	4.53779	0.0013664	6.74704	1.00408	1.00408	6.91961	1	0.920976	-1.08581	5.95733	1	0.869089	-1.15063	5.61951	0.697204	1.03457	1.03457	6.31559	1	0.821115	-1.21786	5.58864	0.177364
NM_177920	Serpina7	chrX	135613788	135619775	2.03356	2.79739	5.45667	5.45667	2.77e-06	5.36054	0.677612	-1.47577	3.71389	0.0767242	0.278789	-3.58694	1.44919	2.73e-07	0.355972	-2.80921	1.83947	0.000379876	0.269802	-3.70642	1.30455	3.21e-12	0.859087	-1.16403	4.61035	0.530022
NM_019442	Stk19	chr17	34960937	34973848	1.68267	3.10855	5.08594	5.08594	0.00019521	5.9667	1.00123	1.00123	6.03744	1	0.822722	-1.21548	4.68987	0.982101	0.59695	-1.67518	3.39088	0.00565159	0.696204	-1.43636	3.71635	0.116367	0.632997	-1.57979	3.81518	0.0255745
NM_173364	Zfp445	chr9	122758027	122775124	1.5384	7.75283	11.4938	11.4938	1.68e-10	14.8841	0.957553	-1.04433	14.5373	1	0.761433	-1.31331	10.8643	0.177052	0.552972	-1.80841	7.89569	8.75e-11	0.5858	-1.70707	7.89091	2.65e-09	0.586058	-1.70631	8.83278	5.81e-08
NM_025693 NR_037773	Tmem41a	chr16	21934399	21947625	1.64536	1.74336	2.74062	2.74062	8.66e-05	3.3638	0.827575	-1.20835	2.83974	1	0.8285	-1.207	2.64989	0.833067	0.723827	-1.38155	2.33795	0.196609	0.767713	-1.30257	2.33881	0.342632	0.749444	-1.33432	2.58259	0.250767
NM_053165	Clec2h	chr6	128612402	128627392	3.97205	0.680508	2.65308	2.65308	3.65e-18	1.31336	1.74582	1.74582	2.37917	0.212324	2.38499	2.38499	3.05721	0.000102315	0.509842	-1.96139	0.648755	0.030823	0.545523	-1.8331	0.647654	0.536742	0.191131	-5.23202	0.226044	3.93e-09
NM_153550	Dirc2	chr16	35694988	35769442	1.8196	2.79182	4.90987	4.90987	2.92e-15	5.40175	0.839094	-1.19176	4.61817	1	0.659324	-1.51671	3.40938	0.00164048	0.48115	-2.07836	2.48757	3.36e-12	0.551278	-1.81397	2.69187	2.1e-08	0.492821	-2.02913	2.70827	5.69e-11
NM_007940 NM_001271402 NM_001271403 NM_001271421	Ephx2	chr14	66703208	66729497	1.63463	66.7368	105.152	105.152	1.05e-11	129.14	0.79254	-1.26177	104.314	0.139387	0.840256	-1.19011	103.835	0.342026	0.631479	-1.58358	78.0371	1.44e-06	0.770601	-1.29769	89.8631	0.0245751	0.511347	-1.95562	66.3798	3.82e-14
NM_001081235	Mn1	chr5	111847185	111886045	2.34376	0.572611	1.29527	1.29527	8.83e-14	1.11288	0.711717	-1.40505	0.810688	0.376883	0.697778	-1.43312	0.755148	0.363673	0.284513	-3.51477	0.302097	6.02e-17	0.430067	-2.32522	0.434797	5.77e-09	0.314783	-3.17679	0.330561	4.66e-14
NM_001164763	Rarres1	chr3	67282807	67319445	1.9107	12.5402	23.1928	23.1928	3.45e-09	24.4132	0.734171	-1.36208	18.2731	1	0.484518	-2.06391	11.2972	0.00115174	0.32017	-3.12334	7.49973	2.83e-09	0.35779	-2.79493	7.86102	2.18e-08	0.48704	-2.05322	11.932	0.000328465
NM_001012401	Hspb6	chr7	31338320	31340458	1.67853	1.68727	2.73529	2.73529	3.27e-05	3.28922	0.798431	-1.25246	2.69085	1	0.830798	-1.20366	2.63119	1	0.486182	-2.05684	1.53334	6.89e-06	0.589182	-1.69727	1.75519	0.00238777	0.484008	-2.06608	1.60208	4.52e-05
NM_133969	Cyp4v3	chr8	46391155	46418550	1.8387	60.9124	107.984	107.984	2.88e-18	119.182	0.759526	-1.31661	92.2116	0.0923392	0.681586	-1.46717	77.6654	0.00117193	0.428886	-2.33162	48.9226	5.96e-19	0.474048	-2.10949	51.0393	1.35e-14	0.382283	-2.61587	45.8955	9.85e-29
NM_011834	Aadat	chr8	62984920	63024474	1.72166	21.8113	36.2515	36.2515	5.03e-13	42.6812	0.695065	-1.43871	30.2189	0.0271897	0.550912	-1.81517	22.4903	1.62e-06	0.459702	-2.17532	18.7864	7.84e-14	0.46021	-2.17292	17.7226	1.96e-14	0.355336	-2.81424	15.2325	1.97e-23
NM_028710 NM_001166177	Arsg	chr11	109334687	109434643	1.56136	2.34419	3.5434	3.5434	2.15e-07	4.59395	0.789536	-1.26657	3.68172	1	1.01211	1.01211	4.41678	1	1.05227	1.05227	4.60426	1	0.956209	-1.0458	3.94114	1	0.863559	-1.158	3.92027	1
NM_001039510 NM_001008533 NM_001282945 NM_001291928 NM_001291930	Adora1	chr1	136095791	136131433	2.21387	1.20829	2.58477	2.58477	6.88e-20	2.36792	1.10751	1.10751	2.65778	1	0.9836	-1.01667	2.22745	1	0.334949	-2.98553	0.757652	2.63e-18	0.277067	-3.60924	0.589819	2.58e-20	0.25643	-3.89969	0.640735	1.96e-20
NM_001013405	Tcaim	chr9	122714664	122745450	1.64942	4.18246	6.65092	6.65092	1.69e-11	8.23623	0.856614	-1.16739	7.19752	1	0.693572	-1.44181	5.463	0.0178675	0.543689	-1.83929	4.28822	8.42e-09	0.593821	-1.68401	4.42297	4.52e-07	0.543817	-1.83886	4.54473	2.3e-08
NR_003634	Rps4l	chr6	148303177	148304118	2.05702	1.89866	3.80742	3.80742	0.00399963	3.74263	0.930939	-1.07418	3.54485	1	1.00022	1.00022	3.61595	1	1.06615	1.06615	3.79706	1	0.901177	-1.10966	3.04823	1	0.741443	-1.34872	2.93361	0.627477
NM_147100	Olfr613	chr7	110698881	110704018	1.53076	1.04165	1.54104	1.54104	0.000452217	2.06264	1.00138	1.00138	2.10637	1	0.848348	-1.17876	1.67049	0.739455	0.786218	-1.27191	1.55001	0.330353	0.909154	-1.09992	1.69559	1	0.591123	-1.6917	1.20089	4.32e-05
NM_019479	Hes6	chr1	93308059	93309799	1.66176	15.6865	25.1685	25.1685	1.06e-05	31.0781	0.884923	-1.13004	28.0886	1	0.564725	-1.77077	16.8089	6.52e-08	0.739047	-1.35309	21.9658	0.0910396	1.19743	1.19743	33.5819	0.771354	0.593132	-1.68597	18.3652	2.64e-05
NM_028979	Cyp2j9	chr4	96235119	96258176	1.91825	1.67514	3.10419	3.10419	2.56e-09	3.3327	0.944706	-1.05853	3.19406	1	1.07635	1.07635	3.45651	1	0.592977	-1.68641	1.8902	0.000768915	0.589813	-1.69545	1.77083	0.000207136	0.752934	-1.32814	2.4373	0.133007
NM_001134644	Gm2083	chr4	60591132	60675237	3.65193	2274.37	8009.22	8009.22	5.23e-40	4547.33	0.79758	-1.25379	3686.21	1	1.10536	1.10536	4812.12	1	0.388301	-2.57532	1683.6	5.01e-07	0.660984	-1.5129	2699.61	0.318548	0.250084	-3.99866	1148.68	2.14e-15
NM_030074	Zfp687	chr3	94810623	94819160	1.52964	1.11137	1.63965	1.63965	2.02e-05	2.22283	0.970689	-1.0302	2.19542	1	0.934208	-1.07043	1.9859	1	0.88409	-1.13111	1.87918	0.917335	0.860766	-1.16176	1.72772	0.754277	0.870233	-1.14912	1.9311	0.612728
NM_009245	Serpina1c	chr12	105133135	105143160	1.59973	580.074	894.769	894.769	3.16e-11	1166.58	0.870821	-1.14834	1035.47	1	0.850365	-1.17597	947.349	0.664053	0.534344	-1.87145	595.709	1.74e-08	0.574218	-1.7415	604.914	3.5e-06	0.374775	-2.66827	439.173	2.13e-22
NM_001159415 NM_144511	Ces3b	chr8	107607654	107617491	1.75235	93.0507	157.323	157.323	4.18e-08	187.236	0.797062	-1.25461	152.047	0.255876	0.786225	-1.2719	141.135	0.416053	0.28524	-3.50582	51.2302	1.27e-27	0.338966	-2.95015	57.3175	1.5e-23	0.27188	-3.6781	51.2316	1.61e-52
NM_026682 NM_029794 NM_001164532	Cpsf4l	chr11	113559484	113571331	2.20565	0.927743	1.99687	1.99687	3.87e-09	1.86822	0.616685	-1.62157	1.16306	0.390893	0.528103	-1.89357	0.941833	0.00964399	0.151806	-6.58736	0.266604	6.28e-18	0.233965	-4.27414	0.386678	1.61e-06	0.280776	-3.56155	0.515327	1.67e-08
NM_010406	Hc	chr2	34838850	34916961	1.7596	64.8886	109.981	109.981	3.99e-11	131.348	0.888361	-1.12567	118.886	1	0.763398	-1.30993	96.0024	0.0409436	0.690887	-1.44742	86.7922	0.0527046	0.673856	-1.484	80.1263	0.00491786	0.816026	-1.22545	107.866	0.118635
NM_001033478 NM_001170571	Fam47e	chr5	93000562	93020310	1.74627	3.27295	5.49044	5.49044	8.29e-09	6.68986	0.568805	-1.75807	3.91219	0.00715241	0.581004	-1.72116	3.75091	0.00641687	0.983222	-1.01706	6.29985	1	1.46466	1.46466	8.9203	0.0107921	0.774673	-1.29087	5.11211	0.498728
NM_198671 NM_001145897 NM_001145896	Gse1	chr8	123012765	123105283	1.50299	1.35469	1.95845	1.95845	3.29e-06	2.76998	0.709036	-1.41037	1.99844	0.122707	0.578942	-1.72729	1.53362	0.000282717	0.516832	-1.93486	1.37155	5.68e-08	0.564529	-1.77139	1.4072	0.0015285	0.541849	-1.84553	1.49354	3.09e-07
NM_009932	Col4a2	chr8	11312828	11449287	1.47017	2.8453	4.03369	4.03369	2.14e-06	5.83015	0.848193	-1.17898	5.03847	1	0.817041	-1.22393	4.55214	0.652699	0.852022	-1.17368	4.76167	0.820363	0.905293	-1.10461	4.75873	1	0.764206	-1.30855	4.51173	0.177466
NR_027970	Hnf4aos	chr2	163319539	163367457	1.72257	1.67754	2.78115	2.78115	0.00720631	3.46685	0.866638	-1.15388	3.06606	1	1.26887	1.26887	4.21457	0.955852	0.932167	-1.07277	3.11155	1	0.819538	-1.2202	2.56437	0.960753	0.714754	-1.39908	2.30272	0.423254
NM_152811	Ugt2b1	chr5	87345663	87355528	2.15964	107.046	223.023	223.023	1.74e-26	221.794	0.891587	-1.1216	201.497	1	0.845573	-1.18263	179.421	0.421221	0.409714	-2.44073	86.971	1.46e-24	0.492303	-2.03127	98.6405	1.33e-16	0.339063	-2.9493	75.5806	8.49e-35
NM_027995 NM_001285845 NM_001285846 NM_001285847 NM_001285849	Paqr7	chr4	134052955	134066152	1.61873	2.3722	3.7147	3.7147	3.66e-07	4.92202	0.698204	-1.43225	3.49757	0.0845973	0.77877	-1.28408	3.6592	0.283272	0.583248	-1.71454	2.75104	2.93e-05	0.612934	-1.6315	2.72179	6.3e-05	0.524439	-1.9068	2.57717	2.02e-07
NR_045764	4930470H14Rik	chr17	4044657	4082995	1.41396	2.39913	3.29591	3.29591	0.00462648	4.98626	1.03099	1.03099	5.25952	1	0.849438	-1.17725	4.09778	0.989382	0.756582	-1.32173	3.62427	0.204319	0.764462	-1.30811	3.45144	0.205518	0.856294	-1.16782	4.43436	0.91161
NM_027237	2010003K11Rik	chr19	4496787	4498583	3.19303	1.81421	5.55449	5.55449	1.55e-19	3.79371	0.840049	-1.19041	3.28199	1	0.610043	-1.63923	2.24376	0.0478661	0.870943	-1.14818	3.19694	1	1.35926	1.35926	4.68461	0.533713	1.17472	1.17472	4.66149	0.810246
NM_177409	Tram2	chr1	20991477	21069306	1.65562	1.12368	1.79639	1.79639	0.000892354	2.35127	0.831505	-1.20264	1.99907	1	0.936839	-1.06742	2.11401	1	0.759345	-1.31692	1.71936	0.502386	0.686797	-1.45603	1.45991	0.147051	0.818045	-1.22243	1.98681	0.862957
NM_001111111	Atg16l2	chr7	108438129	108450602	1.84911	1.45132	2.57017	2.57017	6.52e-07	3.05883	1.0389	1.0389	3.26337	1	0.698446	-1.43175	2.05945	0.260869	0.484429	-2.06428	1.4247	7.15e-05	0.372847	-2.68207	1.03216	1.69e-06	0.592257	-1.68846	1.84987	0.0217763
NM_173371 NM_001291004	H6pd	chr4	149353582	149383132	1.6564	27.8493	44.4621	44.4621	1.9e-13	58.9135	0.818672	-1.22149	49.1565	0.411065	0.767622	-1.30272	43.2683	0.0387525	0.64785	-1.54357	36.5285	1.17e-05	0.73471	-1.36108	39.0937	0.00783259	0.698164	-1.43233	41.3613	0.000339062
NM_001101475	F830016B08Rik	chr18	60453033	60462670	1.53122	1.66322	2.46163	2.46163	0.000161102	3.5237	0.970542	-1.03035	3.49022	1	1.27292	1.27292	4.3062	0.188972	0.84984	-1.17669	2.87204	0.572083	0.965798	-1.03541	3.08314	1	0.900684	-1.11027	3.16823	0.985437
NM_175138	Dnaic1	chr4	41516826	41585191	2.4688	0.494628	1.16369	1.16369	7.82e-05	1.05055	0.53832	-1.85763	0.564159	0.416024	0.316734	-3.15723	0.314531	0.000129438	0.331154	-3.01975	0.326781	1.93e-05	0.205002	-4.87801	0.192119	3.77e-08	0.327591	-3.05258	0.393361	0.018233
NM_025954	Pgp	chr17	24607417	24608541	1.85764	3.97141	7.13634	7.13634	3.22e-09	8.47993	1.204	1.204	10.3942	1	0.782189	-1.27846	6.33827	0.365972	0.859302	-1.16373	6.96704	0.747385	0.794032	-1.2594	6.06829	0.37704	1.01019	1.01019	8.72313	1
NM_009864	Cdh1	chr8	109127267	109194146	1.4835	5.15124	7.35666	7.35666	0.000165564	10.9995	0.783698	-1.276	8.77438	0.23877	0.831588	-1.20252	8.7341	1	0.80569	-1.24117	8.49475	0.256375	0.862143	-1.1599	8.55615	0.761283	0.757625	-1.31991	8.42002	0.0439221
NM_008174	Grm8	chr6	27225120	28084369	1.72731	0.847106	1.43085	1.43085	0.00578739	1.82749	0.687337	-1.45489	1.26972	1	0.639715	-1.5632	1.11069	1	0.526562	-1.89911	0.929829	0.932468	0.591772	-1.68984	0.966149	0.163798	0.420183	-2.37992	0.757469	0.000464719
NR_029642	Mir292	chr7	3219189	3219271	3.67451	0.978871	3.76103	3.76103	0.0072643	2.12674	0.892586	-1.12034	1.99579	1	0.718164	-1.39244	1.43209	1	0.329703	-3.03303	0.671198	0.587008	0.211561	-4.72678	0.385944	0.50894	0.59079	-1.69265	1.45135	1
NM_007546	Bik	chr15	83357291	83375065	2.08608	1.37029	2.75841	2.75841	5.45e-06	2.97735	0.777298	-1.28651	2.32151	1	0.877267	-1.1399	2.49016	1	0.335393	-2.98158	0.948069	0.000102	0.37307	-2.68046	0.999922	0.0560276	0.385234	-2.59582	1.07254	0.000308491
NM_029875	Slc35e3	chr10	117170733	117183414	2.05189	1.95479	3.84565	3.84565	1.02e-12	4.24793	0.843238	-1.1859	3.63185	1	0.813586	-1.22913	3.27956	0.629656	0.52401	-1.90836	2.12493	3.09e-08	0.459137	-2.178	1.75736	3.02e-11	0.581698	-1.71911	2.51111	1.2e-05
NM_146173 NM_001301407	Tspan33	chr6	29644213	29668558	1.74264	2.92733	4.93848	4.93848	8.32e-09	6.36143	0.838849	-1.19211	5.4092	1	0.870598	-1.14864	5.25975	1	0.616758	-1.62138	3.73657	0.00238556	0.621972	-1.60779	3.55233	0.000139757	0.47386	-2.11033	3.10704	7.93e-09
NM_027950	Osgin1	chr8	121961061	121970156	1.60293	60.1369	92.8914	92.8914	0.00477381	131.158	0.928312	-1.07722	124.082	1	1.27074	1.27074	159.124	0.872289	0.66123	-1.51233	83.0849	0.0012555	0.666461	-1.50046	78.9658	0.000158719	0.496351	-2.0147	65.7147	2.46e-11
NM_001110784	Xlr3a	chrX	70331631	70342434	2.08348	1.10682	2.17907	2.17907	9.62e-05	2.43031	1.10036	1.10036	2.69565	1	1.0944	1.0944	2.51664	1	2.12395	2.12395	4.85723	0.501491	0.574042	-1.74203	1.24046	0.78205	0.545149	-1.83436	1.32586	0.129522
NM_013797	Slco1a1	chr6	141855801	141895483	2.22972	52.7993	113.469	113.469	5.26e-29	116.003	0.953256	-1.04904	112.833	1	0.903645	-1.10663	100.41	1	0.557451	-1.79388	61.9625	1.7e-08	0.440151	-2.27195	46.1628	4.86e-23	0.17602	-5.68118	20.7697	5.42e-10
NM_145603	Ces2c	chr8	107370967	107378382	2.08273	1.85839	3.78804	3.78804	2.36e-08	4.09371	0.777171	-1.28672	3.23725	0.896632	0.688489	-1.45246	2.672	0.0480976	0.352194	-2.83935	1.37106	4.22e-08	0.720738	-1.38747	2.65832	0.111958	0.356405	-2.8058	1.4296	9.09e-12
NM_008046 NM_001301373 NM_001301375	Fst	chr13	115242469	115249159	2.14532	0.643793	1.31458	1.31458	7.13e-06	1.42664	0.651328	-1.53532	0.937764	1	0.498057	-2.0078	0.671106	0.0297661	0.161609	-6.18779	0.219975	2.7e-09	0.129587	-7.71682	0.162212	3.28e-11	0.219348	-4.55896	0.299414	3.94e-07
NM_024169	Fkbp11	chr15	98554798	98558629	2.5526	3.9953	9.72573	9.72573	1.08e-17	8.88692	0.762246	-1.31191	6.83745	1	0.748699	-1.33565	6.38471	0.650097	0.703009	-1.42246	5.92471	0.281227	0.830988	-1.20339	6.61411	0.882176	0.655441	-1.52569	5.84723	0.0507866
NM_010145	Ephx1	chr1	182919686	182947626	2.09245	43.7058	88.1539	88.1539	1.13e-22	97.8116	0.931385	-1.07367	92.7308	1	1.16269	1.16269	108.685	0.800932	0.487631	-2.05073	45.7379	5e-09	0.412019	-2.42707	36.418	1.19e-14	0.282629	-3.5382	27.8904	5.55e-33
NM_007554	Bmp4	chr14	47003195	47010274	2.03366	0.719015	1.42605	1.42605	2.6e-07	1.60926	0.798913	-1.2517	1.31493	1	0.709041	-1.41036	1.07539	0.778527	0.497191	-2.0113	0.765486	0.0131087	0.530618	-1.8846	0.774103	0.0395624	0.367866	-2.71838	0.570629	0.000399375
NR_102285	4833411C07Rik	chr8	10899921	10902334	2.12767	2.10032	4.35616	4.35616	2.69e-11	4.7127	0.773109	-1.29348	3.72896	1	0.858419	-1.16493	3.91356	1	0.269479	-3.71087	1.21419	3.72e-11	0.354804	-2.81846	1.51631	3.84e-08	0.344988	-2.89865	1.67529	3.11e-06
NM_172710	Sel1l3	chr5	53498321	53604691	2.57925	0.966259	2.38783	2.38783	5.41e-26	2.17783	0.92556	-1.08043	2.04347	1	0.795879	-1.25647	1.63921	0.633595	0.682261	-1.46572	1.41622	0.0207701	0.930007	-1.07526	1.82602	1	0.876028	-1.14152	1.9661	0.98914
NM_027943	Pdilt	chr7	126630100	126666996	2.0184	1.63988	3.19135	3.19135	4.36e-12	3.69967	1.20529	1.20529	4.51263	1	0.809403	-1.23548	2.82673	0.661765	0.320756	-3.11763	1.12462	2.63e-11	0.33622	-2.97424	1.11009	1.7e-13	0.277959	-3.59765	1.03848	1.33e-10
NM_001277944	Apoc2	chr7	20256927	20263290	1.64468	66.0221	104.667	104.667	9.88e-10	149.045	0.638278	-1.56672	97.2029	0.0183462	0.981696	-1.01864	140.446	1	1.11167	1.11167	159.384	1	1.56139	1.56139	210.666	0.00659889	0.710377	-1.4077	106.813	0.0221292
NM_023525 NM_001289522 NM_001289523	Cad	chr5	31357152	31380852	1.57023	0.829748	1.24703	1.24703	0.00019738	1.87427	0.758306	-1.31873	1.43784	1	0.517834	-1.93112	0.92224	7.75e-05	0.690114	-1.44904	1.23005	0.0959011	0.794941	-1.25796	1.3358	0.59752	0.936054	-1.06831	1.78385	1
NM_145489	AI661453	chr17	47573587	47607587	1.45002	1.86033	2.59705	2.59705	0.00400047	4.2201	0.823454	-1.2144	3.54208	0.842408	0.800614	-1.24904	3.23261	0.327335	0.891095	-1.12221	3.59542	1	0.952262	-1.05013	3.62858	1	0.625497	-1.59873	2.64857	0.000154817
NR_040646	A330049N07Rik	chr10	72436050	72549453	-1.78317	1.83518	0.987161	1.83518	5.76e-05	4.17536	1.17699	1.17699	5.05102	1	0.672491	-1.48701	2.70763	1	0.860282	-1.16241	3.45867	0.891934	1.12239	1.12239	4.21294	1	1.18408	1.18408	4.93093	0.704201
NM_008509	Lpl	chr8	71404453	71430831	1.95781	5.21888	9.85619	9.85619	3.7e-12	11.9399	0.82462	-1.21268	10.0664	1	0.57788	-1.73046	6.57068	0.405225	0.274116	-3.64809	3.15606	1.31e-10	0.154017	-6.49278	1.66535	5.19e-29	0.157573	-6.34626	1.89171	1.33e-27
NM_027290	Mcm10	chr2	4911769	4933837	2.98636	3.73822	10.8174	10.8174	3.01e-21	8.57549	0.705489	-1.41746	6.17694	0.06094	0.427455	-2.33943	3.51708	1.89e-14	0.264695	-3.77793	2.17684	6.15e-34	0.271586	-3.68207	2.10882	7.08e-32	0.267089	-3.74408	2.34342	1.07e-26
NM_010108	Efna3	chr3	89118872	89126801	2.20873	1.15596	2.45469	2.45469	2.61e-07	2.66024	1.02851	1.02851	2.82827	1	1.13317	1.13317	2.92231	1	0.70191	-1.42468	1.80815	0.238329	0.715413	-1.39779	1.73431	0.638494	1.19826	1.19826	3.23326	0.828386
NM_177922	Mapk15	chr15	75824198	75829583	1.49815	2.79926	4.04614	4.04614	0.00190858	6.4541	1.05833	1.05833	6.96186	1	1.62257	1.62257	9.99462	0.000268801	0.635284	-1.5741	3.91395	0.00442301	0.59221	-1.68859	3.46226	8.13e-06	0.64025	-1.56189	4.08116	0.000130802
NM_007431 NM_001287172 NM_001287176	Alpl	chr4	137297645	137352299	1.9772	1.0865	2.06911	2.06911	7.31e-09	2.52921	0.626142	-1.59708	1.60192	0.280313	0.863391	-1.15822	2.06506	1	0.644467	-1.55167	1.54555	0.0335524	0.688063	-1.45336	1.55545	0.0884995	0.536004	-1.86566	1.3393	0.000350647
NM_177388	Slc41a2	chr10	82693883	82800562	2.35212	4.43228	10.0009	10.0009	2.8e-07	10.3523	0.753471	-1.32719	7.92376	0.681552	0.687788	-1.45394	6.79646	0.688683	1.5701	1.5701	15.5052	0.0144311	2.27922	2.27922	21.2262	1.87e-05	1.867	1.867	19.3935	3.15e-06
NM_016778	Bok	chr1	95582270	95592339	2.04876	1.92743	3.82533	3.82533	1.73e-10	4.51927	0.760359	-1.31517	3.49475	0.747604	0.586521	-1.70497	2.54844	0.000878666	0.385013	-2.59731	1.66086	9.96e-13	0.332983	-3.00316	1.34724	1.74e-12	0.389771	-2.56561	1.73516	0.000101852
NM_009744	Bcl6	chr16	23965137	23988698	1.81862	2.56711	4.46584	4.46584	0.00176298	6.03136	0.507394	-1.97086	3.10272	0.000232839	0.482034	-2.07454	2.7597	1.13e-07	0.304725	-3.28165	1.7503	1.25e-20	0.384209	-2.60275	2.09356	1.22e-10	0.353707	-2.8272	2.15732	4.78e-17
NM_172702 NM_001253386	Serinc2	chr4	129930740	129952830	1.69448	2.30116	3.75302	3.75302	3.21e-08	5.42399	0.883892	-1.13136	4.91265	1	0.96007	-1.04159	4.97018	1	0.767551	-1.30284	4.00016	0.177839	0.702604	-1.42328	3.44748	0.117565	0.712832	-1.40285	4.03576	0.0820414
NM_133191	Eps8l2	chr7	148524900	148548915	1.60495	6.51921	10.1224	10.1224	1.65e-07	15.3676	0.835922	-1.19628	13.1022	0.617572	0.802468	-1.24616	11.7928	0.298696	0.673437	-1.48492	9.91473	0.00016967	0.588878	-1.69814	8.19614	6.33e-07	0.490946	-2.03688	7.61115	4.87e-15
NM_011825	Grem2	chr1	176763915	176851950	2.04196	0.86043	1.71301	1.71301	0.000833459	2.07317	0.65665	-1.52288	1.39847	0.75908	0.528743	-1.89128	1.05515	0.00359105	0.376077	-2.65903	0.750198	4.11e-07	0.264024	-3.78753	0.496654	3.22e-10	0.260438	-3.83969	0.534347	8.7e-11
NM_009246	Serpina1d	chr12	105001796	105011843	2.7398	145.73	385	385	1.88e-47	352.628	0.986545	-1.01364	354.116	1	1.0597	1.0597	356.475	1	0.755507	-1.32361	254.073	0.615959	0.871651	-1.14725	276.835	1	0.473042	-2.11398	167.165	6.2e-05
NM_144856	Slc22a7	chr17	46569133	46575426	1.79065	11.6701	20.1323	20.1323	5.92e-07	28.3873	0.749952	-1.33342	21.7101	0.507483	0.378992	-2.63857	10.2735	2.18e-06	0.535351	-1.86793	14.5753	2.05e-06	0.519309	-1.92564	13.3043	2.02e-05	0.436782	-2.28947	12.6025	2.47e-09
NM_009713	Arsa	chr15	89302906	89307855	2.33799	2.1459	4.85161	4.85161	4.93e-27	5.23483	1.0697	1.0697	5.73424	1	0.75114	-1.33131	3.78262	0.114265	0.445842	-2.24295	2.24255	2.38e-13	0.453819	-2.20352	2.15421	2.72e-12	0.390766	-2.55907	2.11683	3.01e-14
NM_009613 NM_001110778	Adam11	chr11	102622752	102641576	1.48014	1.96755	2.82496	2.82496	0.00346774	4.81226	0.998109	-1.00189	4.91652	1	0.795699	-1.25676	3.67185	0.803417	0.293448	-3.40776	1.36101	1.39e-09	0.128941	-7.75551	0.559136	3.23e-46	0.351451	-2.84535	1.73534	5.61e-06
NM_027308	Igsf23	chr7	20522653	20536092	2.29172	0.711453	1.57252	1.57252	2.27e-06	1.74068	0.871769	-1.14709	1.53635	1	0.410129	-2.43826	0.680902	0.0338397	0.848633	-1.17837	1.40046	1	0.246514	-4.05656	0.384008	0.512225	0.62285	-1.60552	1.04653	0.418308
NM_198672 NM_001164681	Ces3a	chr8	107572498	107582314	2.23685	252.051	543.833	543.833	3.2e-24	619.385	0.827365	-1.20866	522.383	0.498597	0.773069	-1.29355	457.523	0.0886563	0.331772	-3.01412	196.92	6.92e-34	0.359479	-2.78181	201.07	1.39e-34	0.235114	-4.25325	146.462	1.89e-59
NM_023623	Cyp2d40	chr15	82590262	82594552	2.07781	7.1477	14.2622	14.2622	8.08e-13	17.7354	0.577628	-1.73122	10.4464	0.0246291	0.81627	-1.22508	13.8583	1	1.62989	1.62989	27.6871	0.00940275	1.96923	1.96923	31.5402	0.000141541	1.12276	1.12276	20.2449	1
NM_001162980 NM_001285952 NM_001285953 NR_104376	1700024P16Rik	chr4	104586060	104689468	1.87283	1.18765	2.12034	2.12034	4.86e-07	2.96627	0.820791	-1.21834	2.45859	1	0.740871	-1.34976	2.07985	0.484909	0.73776	-1.35545	2.08397	0.458767	0.805312	-1.24175	2.14188	0.820135	0.821585	-1.21716	2.47996	0.867459
NM_001033431	Nlrp12	chr7	3221510	3249741	2.78788	1.74683	4.68993	4.68993	5.38e-33	4.38339	0.653569	-1.53006	2.92238	0.0372755	0.890975	-1.12237	3.74112	1	0.552002	-1.81159	2.32209	4.46e-05	0.712939	-1.40264	2.83613	0.199339	0.558333	-1.79105	2.46497	4.76e-05
NM_009676	Aox1	chr1	58086812	58163254	2.56573	6.35705	15.7344	15.7344	3.9e-19	16.0092	1.30599	1.30599	21.3037	0.300257	1.33077	1.33077	20.3609	0.171787	0.4734	-2.11238	7.2834	6.77e-07	0.421995	-2.3697	6.11914	9.76e-08	0.390855	-2.55849	6.31102	3.36e-16
NM_011920	Abcg2	chr6	58546665	58642445	2.34587	7.3279	16.5912	16.5912	8.4e-34	18.4804	0.946375	-1.05666	17.8303	1	0.657482	-1.52095	11.6522	0.000174469	0.438032	-2.28294	7.74538	1.73e-17	0.547814	-1.82544	9.15592	5.23e-12	0.486398	-2.05593	9.04376	4.65e-15
NR_106140	Mir292b	chr7	3219198	3219260	4.4109	0.974574	4.70578	4.70578	0.00426398	2.46435	0.989547	-1.01056	2.63959	1	0.689079	-1.45121	1.62761	1	0.284941	-3.5095	0.676379	0.747958	0.235379	-4.24847	0.510442	0.64044	0.654606	-1.52764	1.91953	1
NM_024446 NM_024437 NM_001290180 NM_001290181 NM_001290182	Nudt7	chr8	116657473	116672288	2.48982	54.7567	131.483	131.483	1.52e-30	141.688	1.0448	1.0448	150.928	1	0.576332	-1.73511	78.2378	1.07e-08	0.291252	-3.43345	39.7415	4.85e-13	0.395249	-2.53005	50.635	1.62e-30	0.220069	-4.54403	31.4994	1.83e-62
NM_007817	Cyp2f2	chr7	27904973	27918679	1.91082	288.422	531.445	531.445	1.46e-21	749.671	0.87144	-1.14753	665.642	1	0.88338	-1.13202	633.038	0.961756	0.490632	-2.03819	352.587	6.32e-12	0.483599	-2.06783	327.315	2.49e-10	0.405591	-2.46554	305.89	2.08e-21
NR_027981	1810064F22Rik	chr9	22011229	22018304	2.28416	2.22094	4.93024	4.93024	2.42e-09	5.90719	0.897292	-1.11446	5.38039	1	0.991589	-1.00848	5.60167	1	0.40222	-2.4862	2.27513	1.74e-13	0.305484	-3.2735	1.63123	7.25e-24	0.330604	-3.02477	1.95432	4.63e-20
NM_011327	Scp2	chr4	107716434	107791152	2.59252	403.833	1008.87	1008.87	2.4e-58	1078.14	0.912892	-1.09542	1003.22	1	0.738177	-1.35469	761.273	0.00921971	0.426231	-2.34614	440.516	3.88e-23	0.455294	-2.19638	443.265	2.01e-20	0.371592	-2.69113	402.932	4.76e-30
NM_027997	Serpina9	chr12	105234829	105251862	1.88145	1.88165	3.43732	3.43732	0.000417907	5.06418	0.944799	-1.05843	4.865	1	0.288901	-3.4614	1.36829	5.72e-21	0.166676	-5.99967	0.809578	5.85e-07	0.158892	-6.29358	0.725818	5.8e-40	0.142139	-7.03536	0.624712	4.68e-33
NM_008645	Mug1	chr6	121788558	121839075	2.14522	216.301	447.396	447.396	1.71e-31	585.685	0.818951	-1.22107	488.874	0.376994	0.830685	-1.20383	464.143	0.770281	0.315274	-3.17184	177.013	6.22e-43	0.363101	-2.75406	192.003	6.76e-25	0.243135	-4.11294	143.5	2.66e-53
NM_026808	Fitm1	chr14	56194510	56195789	2.96135	2.40701	6.91715	6.91715	1.04e-11	6.55029	1.23706	1.23706	8.31294	1	0.57938	-1.72598	3.58829	0.101226	0.52499	-1.9048	3.30808	0.00027472	1.08688	1.08688	6.4464	1	0.622609	-1.60614	4.02319	0.0145978
NM_011458	Serpina3k	chr12	105576695	105583949	1.82058	1204.93	2112.9	2112.9	1.78e-16	3286.66	0.774484	-1.29118	2594.17	0.0791637	0.633507	-1.57851	1988.25	6.33e-05	0.435408	-2.2967	1374.98	7e-14	0.461984	-2.16458	1373.65	1.6e-16	0.36981	-2.70409	1221.64	1.51e-27
NR_029643	Mir293	chr7	3220343	3220423	5.20979	0.567224	3.02204	3.02204	0.00482121	1.55607	1.24914	1.24914	2.03792	1	0.882806	-1.13275	1.50393	1	0.562244	-1.77859	0.840814	1	0.170663	-5.8595	0.181924	0.575975	0.624034	-1.60248	0.968897	1
NR_027619	Mug-ps1	chr6	122126070	122198584	2.0545	10.144	20.0906	20.0906	8.14e-27	27.8492	0.905864	-1.10392	25.7572	1	0.734421	-1.36162	19.5328	0.232831	0.391137	-2.55665	10.4677	2.72e-18	0.567712	-1.76146	14.2805	4.58e-08	0.395647	-2.52751	11.0742	3.63e-17
NM_028179	2200002D01Rik	chr7	30032539	30033486	2.2583	2.1792	4.75039	4.75039	4.03e-06	6.06732	1.2743	1.2743	7.92852	1	0.87044	-1.14884	5.09394	1	0.444702	-2.2487	2.58699	3.74e-05	0.569427	-1.75615	3.1197	0.0184749	0.552324	-1.81053	3.44628	0.0195974
NM_023326	Bmyc	chr2	25562398	25563239	1.93008	1.33659	2.51129	2.51129	3.28e-05	3.7221	0.526023	-1.90106	2.02298	0.106617	0.523724	-1.9094	1.91495	0.118757	0.286799	-3.48676	1.02787	3.71e-10	0.39381	-2.53929	1.34242	3.3e-05	0.362908	-2.75552	1.21552	1.81e-05
NM_172953	Serpina5	chr12	105339322	105344347	2.72325	0.553246	1.46457	1.46457	1.12e-14	1.54899	0.484413	-2.06435	0.772731	0.091361	0.47772	-2.09327	0.734841	0.00703201	0.122355	-8.17296	0.177475	1.05e-16	0.280485	-3.56525	0.394775	2.31e-10	0.152623	-6.55209	0.2467	2.32e-14
NM_207655 NM_007912	Egfr	chr11	16652205	16813910	2.46113	21.5827	51.2284	51.2284	3.13e-21	60.4587	1.01457	1.01457	62.6181	1	0.538802	-1.85597	31.1597	1.3e-05	0.302019	-3.31105	17.6139	3.76e-08	0.316375	-3.1608	17.3512	9.79e-17	0.2798	-3.57398	17.0743	8.22e-30
NM_133776	Gpr110	chr17	43407295	43461355	2.16801	0.627705	1.32422	1.32422	2.76e-10	1.76333	0.949281	-1.05343	1.69899	1	0.430226	-2.32436	0.721315	0.0076486	0.189901	-5.26591	0.317576	5.05e-14	0.0777316	-12.8648	0.120912	1.07e-35	0.0986947	-10.1323	0.160858	1.95e-26
NM_024440	Derl3	chr10	75356142	75358686	3.29134	0.468028	1.42362	1.42362	8.13e-05	1.32648	0.774151	-1.29174	1.02567	1	1.48976	1.48976	1.86725	1	1.3972	1.3972	1.73456	1	0.521932	-1.91596	0.617428	0.42302	1.63361	1.63361	2.24552	0.936305
NM_026825	Lrrc16a	chr13	24104352	24372659	2.12466	1.61645	3.28672	3.28672	2.95e-12	4.61398	0.835577	-1.19678	3.93605	1	0.604899	-1.65317	2.67028	0.00092108	0.211235	-4.73406	0.929344	4.22e-24	0.466226	-2.14488	1.93445	7.92e-05	0.365953	-2.73259	1.65505	1.9e-11
NM_001111062 NM_007744 NM_001111063	Comt	chr16	18406974	18413587	2.2086	85.1186	181.209	181.209	4.42e-25	255.931	0.85546	-1.16896	223.092	1	0.528417	-1.89244	129.525	2.13e-10	0.364946	-2.74013	89.6698	1.84e-14	0.412227	-2.42585	95.2063	2.44e-22	0.352307	-2.83843	90.6069	4.49e-29
NM_001174053 NM_007595 NM_001174054	Camk2b	chr11	5869668	5965751	2.64144	0.892086	2.2677	2.2677	8.28e-05	2.70124	0.323072	-3.09529	0.897049	0.0404667	1.05324	1.05324	2.68711	1	1.81344	1.81344	4.71894	0.0791594	2.39059	2.39059	5.89854	0.000137439	1.27918	1.27918	3.5029	0.832239
NR_038040	C730027H18Rik	chr10	70631484	70644788	3.15839	1.27077	3.90883	3.90883	5.38e-26	3.92646	0.972287	-1.0285	3.8837	1	0.807617	-1.23821	3.02256	0.734496	0.46744	-2.13931	1.74489	0.000628544	0.433561	-2.30648	1.53622	1.45e-09	0.333786	-2.99594	1.29847	3.98e-16
NM_134005	Enpp3	chr10	24493619	24556001	2.68885	3.76058	9.80398	9.80398	7.94e-31	11.6664	0.684776	-1.46033	8.16731	0.00347758	0.707245	-1.41394	7.92029	0.118757	0.26498	-3.77387	2.97308	2.75e-23	0.16492	-6.06354	1.74814	6.42e-55	0.170534	-5.86393	2.0617	4.56e-42
NM_175283	Srd5a1	chr13	69712326	69750341	2.74711	5.38495	14.2956	14.2956	1.1e-42	16.734	0.810698	-1.23351	13.8684	0.719881	0.678197	-1.4745	10.8704	0.031958	0.525062	-1.90454	8.42764	3.94e-10	0.597144	-1.67464	9.0445	3.25e-06	0.430764	-2.32146	7.19015	9.86e-13
NR_002861	Serpina4-ps1	chr12	105316168	105325130	1.97797	102.001	194.856	194.856	1.64e-06	337.229	0.928434	-1.07708	319.446	1	0.375386	-2.66393	121.88	0.000134611	0.19954	-5.01152	65.2616	3.91e-05	0.215408	-4.64236	65.7444	8.55e-11	0.107363	-9.3142	36.5557	4.87e-38
NM_133882	C8b	chr4	104438921	104477153	2.97995	41.9475	120.549	120.549	5.75e-37	138.91	0.827159	-1.20896	117.127	0.34553	0.693634	-1.44168	92.1106	0.00183039	0.295501	-3.38408	39.5051	1.42e-16	0.166884	-5.9922	20.9508	1.05e-111	0.22474	-4.44959	31.5633	4.19e-33
NM_153193	Hsd3b2	chr3	98515029	98528466	2.85786	17.6943	48.8525	48.8525	1.5e-25	59.9731	0.826611	-1.20976	50.4629	0.845	0.358447	-2.78981	20.55	3.22e-25	0.192581	-5.19263	11.0655	1.56e-51	0.193341	-5.17222	10.476	6.12e-51	0.136377	-7.3326	8.17941	1.54e-74
NR_003624	Gm10319	chr6	122086645	122100976	2.3704	4.62707	10.618	10.618	3.24e-19	15.6992	1.22126	1.22126	19.5926	0.752848	0.735766	-1.35913	11.1057	0.299193	0.326092	-3.06662	4.89476	5.28e-20	0.525701	-1.90222	7.44309	2.96e-06	0.364348	-2.74463	5.86555	8.24e-20
NM_001039544	Mup3	chr4	61744510	61748346	3.46006	1007	3357.07	3357.07	9.02e-56	3480.77	0.930712	-1.07445	3301.32	1	0.971669	-1.02916	3233.51	1	0.493613	-2.02588	1645.6	3.8e-11	0.607516	-1.64605	1907.52	0.000113578	0.264692	-3.77798	929.581	1.33e-41
NM_146148 NM_001290645	C8a	chr4	104488284	104549003	3.35069	49.2632	159.064	159.064	1.44e-40	171.351	0.909245	-1.09981	158.821	1	0.710557	-1.40735	116.244	0.0148931	0.335954	-2.9766	55.242	1.45e-26	0.235499	-4.2463	36.4149	1.33e-55	0.357955	-2.79364	61.7516	3.9e-22
NM_144828	Ppp1r1b	chr11	98210051	98219109	2.43598	0.61615	1.48246	1.48246	6.22e-09	2.15047	1.02329	1.02329	2.23626	1	0.854137	-1.17077	1.77217	1	0.347372	-2.87875	0.711444	4.52e-07	0.52555	-1.90277	1.01847	0.0038219	0.429028	-2.33085	0.944663	0.00043743
NM_029661	Spatc1l	chr10	76025016	76032945	2.25749	0.555453	1.20655	1.20655	9.43e-06	1.9426	0.809589	-1.23519	1.62078	1	0.908767	-1.10039	1.67934	1	0.848543	-1.17849	1.58919	1	0.705324	-1.41779	1.2445	0.361483	0.63577	-1.5729	1.26239	0.219081
NM_001004180	Fam222a	chr5	115018259	115063227	2.28339	0.495734	1.0986	1.0986	0.000203426	1.78166	0.557047	-1.79518	1.00708	0.0541108	0.791338	-1.26368	1.3625	0.816944	0.391471	-2.55447	0.66458	1.01e-07	0.476483	-2.09871	0.76038	5.4e-05	0.42371	-2.3601	0.775337	1.57e-05
NM_001134674	Mup13	chr4	60885338	60889318	2.99902	2.22737	6.48203	6.48203	0.00825399	8.03026	0.497361	-2.01061	4.06309	0.126812	0.623933	-1.60274	4.81153	0.592255	24.8012	24.8012	185.943	0.0172155	0.788182	-1.26874	5.73409	1	0.120354	-8.3088	0.862324	3.16e-27
NM_019568	Cxcl14	chr13	56390005	56397912	3.58402	0.487863	1.65892	1.65892	6.15e-15	1.78449	0.604258	-1.65492	1.11124	1	0.623242	-1.60451	1.06986	0.764206	0.236297	-4.23196	0.405879	9.3e-05	0.398121	-2.5118	0.640361	0.128826	0.381096	-2.62401	0.716363	0.0448503
NM_029550	Keg1	chr19	12770279	12794386	3.45943	35.354	117.926	117.926	1.61e-84	131.869	1.19796	1.19796	161.041	0.670027	0.604428	-1.65446	76.3018	6.03e-07	0.291468	-3.4309	37.0518	4.7e-10	0.31428	-3.18187	37.4819	1.09e-47	0.1579	-6.33314	20.9622	3.29e-100
NM_001168541 NM_001024619 NM_001168540 NM_001168539	Tsku	chr7	105499177	105509838	2.90001	2.59262	7.23572	7.23572	5.06e-18	9.88033	0.633753	-1.5779	6.35643	0.165047	0.424925	-2.35335	3.98748	1.06e-08	0.36831	-2.7151	3.46651	1.22e-08	0.631882	-1.58258	5.62783	0.343852	0.305904	-3.269	3.0567	4.88e-11
NM_013560	Hspb1	chr5	136363788	136365433	2.29855	1.1061	2.4938	2.4938	3.7e-06	4.25332	0.576556	-1.73444	2.46383	0.330934	0.885825	-1.12889	3.54246	1	0.358535	-2.78913	1.43553	5.37e-06	0.363046	-2.75447	1.36694	0.00013605	0.253451	-3.94554	1.09024	3.9e-08
NM_144942	Csad	chr15	102007428	102019474	3.64856	16.449	57.7018	57.7018	1.07e-33	63.4825	1.13982	1.13982	73.6235	1	1.25249	1.25249	76.312	0.970606	0.277297	-3.60624	16.8656	1.57e-12	0.206126	-4.8514	11.8071	1.29e-22	0.336143	-2.97492	21.607	0.000180106
NM_026535	Serpina12	chr12	105266978	105282653	3.55468	2.38724	8.1763	8.1763	6.3e-25	9.2737	0.662293	-1.50991	6.24893	0.232952	0.381223	-2.62314	3.38344	1.91e-07	0.243768	-4.10226	2.14498	0.000118061	0.56515	-1.76944	4.71415	0.00137414	0.120895	-8.27165	1.14466	6.97e-40
NM_182959	Slc17a8	chr10	89036764	89083994	3.73165	1.07768	3.87458	3.87458	1.28e-24	4.22559	1.04248	1.04248	4.51734	1	0.936762	-1.06751	3.80425	1	0.691485	-1.44616	2.81026	0.172434	0.683785	-1.46245	2.61569	0.14541	0.302108	-3.31008	1.29377	6.99e-14
NM_177101 NM_001252097 NM_001252095 NM_001252096 NM_001252094	Mettl20	chr6	149090034	149099692	3.95619	3.95917	15.1082	15.1082	1.4e-71	16.3191	0.534653	-1.87037	8.85672	2.5e-05	0.573249	-1.74444	8.95352	0.134153	0.171231	-5.84005	2.66911	1.25e-50	0.140334	-7.12587	2.062	1.81e-60	0.165201	-6.05323	2.85107	4.35e-11
NM_013485	C9	chr15	6395332	6448476	3.65713	96.7605	341.336	341.336	9.09e-82	403.327	0.805894	-1.24086	331.369	0.999567	0.623313	-1.60433	240.6	0.00177522	0.193342	-5.17217	74.8493	1.24e-39	0.13215	-7.56717	48.2211	1.87e-45	0.227748	-4.39083	92.494	5.73e-27
NM_028964 NM_001290148	Snx29	chr16	11322996	11755566	2.37066	0.669401	1.5657	1.5657	2.01e-09	2.80212	0.772088	-1.29519	2.20835	0.848323	0.642992	-1.55523	1.7448	0.01896	0.295675	-3.38209	0.792745	2.82e-19	0.453684	-2.20418	1.15444	6.65e-06	0.289371	-3.45577	0.769516	2.06e-17
NM_133903	Spon2	chr5	33556166	33560887	2.13513	1.13849	2.3382	2.3382	3.28e-08	4.83507	0.724951	-1.3794	3.58253	0.566514	0.59449	-1.68211	2.74456	0.173217	0.380581	-2.62756	1.76121	2.31e-10	0.564139	-1.77261	2.48602	0.131215	0.531191	-1.88256	2.59493	3.89e-05
NM_027816	Cyp2u1	chr3	130993408	131006145	6.32973	1.96057	11.9861	11.9861	4.92e-87	8.3392	0.825289	-1.2117	6.98528	1	0.325836	-3.06903	2.58456	9.15e-09	0.187464	-5.33437	1.48642	6.53e-36	0.15069	-6.63612	1.13762	6.48e-35	0.0945049	-10.5815	0.698851	1.9e-50
NM_178704	Dpy19l3	chr7	36470518	36539473	3.66971	0.644821	2.30451	2.30451	1.58e-41	2.81801	0.797911	-1.25327	2.28409	1	1.0803	1.0803	2.90189	1	0.687821	-1.45387	1.84746	0.136453	0.570813	-1.75189	1.4476	0.00966452	0.380714	-2.62664	1.0892	3.64e-08
NM_001164526	Mup11	chr4	60671338	60675267	71.5453	0.474321	33.5671	33.5671	2.53e-06	2.14873	0.450411	-2.22019	1.00284	1	0.993581	-1.00646	2.08227	1	0.146542	-6.82399	0.299315	0.000208698	0.163493	-6.11648	0.309507	0.0101407	0.0779786	-12.824	0.153691	2.02e-05
NM_008649	Mup5	chr4	61492352	61496214	2.79351	1.21542	3.32333	3.32333	8.56e-07	5.5554	0.974702	-1.02595	5.50732	1	1.18389	1.18389	6.30038	1	0.642329	-1.55683	3.38669	0.843026	0.872739	-1.14582	4.3442	1	0.252145	-3.96597	1.45168	0.00245899
NR_105823	Mir6397	chr4	107759961	107760054	5.78751	0.969062	5.77514	5.77514	4.09e-07	4.54209	1.25453	1.25453	5.96571	1	0.484198	-2.06527	2.33421	0.896485	0.138579	-7.21608	0.566048	0.00214512	0.237667	-4.20756	0.959705	0.0235052	0.132264	-7.56061	0.361797	0.00581156
NM_001195674	Nuggc	chr14	66224103	66267280	5.38983	0.200929	1.03917	1.03917	3.86e-27	0.975535	0.841158	-1.18884	0.841073	1	0.490007	-2.04079	0.468083	0.128511	0.487603	-2.05085	0.454256	0.0358996	1.11635	1.11635	0.978466	1	0.309448	-3.23156	0.269344	0.000152945
NM_001200006	Mup17	chr4	61252962	61256864	6.06641	289.033	1689.89	1689.89	2.31e-71	1449.73	0.850303	-1.17605	1253.73	1	1.00234	1.00234	1405.85	1	0.217038	-4.60749	301.083	6.65e-23	0.223535	-4.47358	290.782	5.15e-08	0.0956594	-10.4538	140.592	1.38e-25
NM_025685	Col27a1	chr4	62876445	62996024	2.94191	1.13585	3.2334	3.2334	9.99e-41	5.96347	0.875018	-1.14283	5.32533	1	0.606724	-1.6482	3.46613	1.84e-06	0.30189	-3.31247	1.7248	6.13e-39	0.30639	-3.26381	1.6479	6.25e-26	0.309354	-3.23255	1.86813	2.89e-35
NM_181796	Gstp2	chr19	4040287	4042221	12.151	0.725951	8.44375	8.44375	2e-26	4.04957	0.684628	-1.46065	2.7809	1	0.650658	-1.53691	2.47002	0.747939	0.143549	-6.96628	0.544931	4.9e-12	0.181548	-5.50818	0.657503	5.61e-09	0.230469	-4.33898	0.937782	1.81e-06
NM_015760 NM_001285833 NM_001285835	Nox4	chr7	94395158	94547218	6.77809	0.516643	3.40189	3.40189	5.65e-78	2.93249	0.983576	-1.0167	2.95135	1	0.75812	-1.31905	2.13493	1	0.171721	-5.82339	0.483361	9.39e-38	0.199471	-5.01326	0.530103	1.99e-18	0.10754	-9.29886	0.281197	2.61e-46
NM_023617	Aox3	chr1	58169979	58257296	5.31553	33.0026	169.161	169.161	2.84e-97	188.23	0.968891	-1.03211	186.07	1	0.548539	-1.82302	98.73	9.99e-08	0.157802	-6.33704	28.4408	2.2e-91	0.150328	-6.6521	25.5099	1.43e-24	0.141878	-7.0483	26.8684	1.18e-109
NM_001024719	Cyp2c67	chr19	39683348	39723532	4.98606	29.5282	142.204	142.204	1.76e-60	168.526	0.766255	-1.30505	131.609	0.102126	0.497885	-2.0085	80.0412	1.97e-07	0.149581	-6.68532	24.2575	2.25e-31	0.162336	-6.16005	24.6817	3.63e-87	0.11401	-8.77116	19.3315	6.85e-124
NM_144796	Susd4	chr1	184695036	184825785	5.06315	0.500074	2.51481	2.51481	8.39e-29	2.92413	0.540879	-1.84884	1.60504	0.0494252	0.661931	-1.51073	1.87148	0.726252	0.188592	-5.30245	0.525758	8.33e-21	0.392023	-2.55087	1.0274	1.7e-07	0.113521	-8.80897	0.334787	1.01e-23
NM_023455	Nat8	chr6	85780380	85781884	5.83133	1.03019	5.88427	5.88427	1.75e-47	6.14814	1.05891	1.05891	6.55986	1	0.769072	-1.30027	4.53542	1	0.208684	-4.79194	1.21037	4.77e-13	0.389838	-2.56517	2.15005	0.0122748	0.15059	-6.64054	0.86217	4.58e-15
NM_031188 NM_001163011 NM_001163010	Mup1	chr4	60510884	60514832	9.98678	42.3074	407.821	407.821	1.01e-187	260.227	1.03896	1.03896	275.289	1	1.07398	1.07398	264.161	1	0.160414	-6.23386	39.7572	1.13e-32	0.244408	-4.09152	57.3808	3.04e-19	0.0661221	-15.1235	17.4202	7.05e-57
NM_009653 NM_001102446	Alas2	chrX	146981959	147005165	5.36431	7.27436	37.8179	37.8179	5.26e-68	46.0639	1.04047	1.04047	48.8016	1	0.939477	-1.06442	41.3293	1	0.274254	-3.64626	12.1156	3.56e-21	0.24568	-4.07034	10.2085	7.43e-48	0.12162	-8.22234	5.60537	3.09e-89
NM_028341	Ttc39c	chr18	12802041	12895561	6.1176	14.4349	85.3234	85.3234	3.86e-99	97.4483	0.886096	-1.12855	88.0952	1	0.457835	-2.18419	42.6629	1.42e-13	0.130211	-7.67986	12.1747	2.88e-107	0.145224	-6.88593	12.7794	5.35e-115	0.111332	-8.98212	10.9357	1.46e-134
NM_001080812	Cib3	chr8	74728233	74736736	8.23509	0.337525	2.70533	2.70533	1.72e-20	2.34122	1.07395	1.07395	2.63604	1	1.01371	1.01371	2.32657	1	0.232252	-4.30567	0.523601	0.00148228	0.405607	-2.46544	0.858154	0.664345	0.0872309	-11.4638	0.187509	5.17e-07
NM_008295	Hsd3b5	chr3	98422558	98449457	6.53852	14.1313	89.3761	89.3761	1.27e-50	99.7528	0.914876	-1.09304	92.9513	1	0.195632	-5.11164	18.6406	1.49e-34	0.102596	-9.74698	9.87009	6.62e-15	0.146942	-6.80542	13.2463	4.01e-13	0.0586049	-17.0634	5.7151	1.44e-92
NM_009995	Cyp21a1	chr17	34938292	34941371	4.37781	0.321418	1.36731	1.36731	4.83e-16	2.33022	0.833102	-1.20033	2.00687	1	0.236265	-4.23253	0.540263	5.58e-07	0.283267	-3.53024	0.640251	0.000387848	0.244141	-4.09599	0.511726	2.63e-06	0.360463	-2.77421	0.857808	0.000804201
NM_001013820	Slc22a28	chr19	8136698	8206472	6.38941	0.851375	5.3305	5.3305	6.14e-66	6.25941	1.1768	1.1768	7.50534	1	0.603164	-1.65792	3.64019	0.0919257	0.182835	-5.46942	1.08723	8.92e-28	0.336072	-2.97556	1.88639	7.13e-10	0.136289	-7.33735	0.784649	1.19e-48
NM_007825	Cyp7b1	chr3	17971949	18143338	7.29573	12.89	90.8918	90.8918	1.49e-120	97.7398	0.551808	-1.81223	54.831	0.042381	0.366071	-2.73171	34.1119	2.9e-09	0.123139	-8.1209	11.4683	2.08e-31	0.306248	-3.26532	27.0227	2.22e-11	0.122903	-8.13653	12.1168	1.84e-38
NR_002858	Gm4956	chr1	21275326	21288393	5.77579	0.190702	1.11193	1.11193	2.1e-06	1.47424	1.17859	1.17859	1.75926	1	3.01491	3.01491	4.18884	0.885016	0.366197	-2.73077	0.511136	0.342567	0.395751	-2.52684	0.521888	0.539464	0.240338	-4.1608	0.354967	0.160269
NM_016704	C6	chr15	4677209	4754045	8.76068	4.24511	35.8833	35.8833	4.4e-142	46.0357	0.728066	-1.3735	34.1295	0.501344	0.405857	-2.46392	17.8541	1.26e-11	0.147386	-6.78489	6.49088	6.41e-48	0.146272	-6.83659	6.06545	4.69e-49	0.153336	-6.52163	7.13973	1.54e-42
NM_013541	Gstp1	chr19	4035410	4037912	7.99025	82.8287	638.738	638.738	3.27e-148	970.72	0.677494	-1.47603	669.872	0.0138032	0.627313	-1.5941	582.818	0.0121493	0.0909195	-10.9987	84.2422	1.43e-69	0.102744	-9.73289	90.0891	6.47e-105	0.0722649	-13.838	70.5187	6.39e-127
NM_010006	Cyp2d9	chr15	82282806	82287257	12.4126	29.7951	357.117	357.117	1.63e-125	392.221	0.827127	-1.209	330.608	0.415889	0.599875	-1.66701	224.983	1.75e-08	0.0767621	-13.0273	28.8126	2.24e-167	0.11805	-8.47096	41.6725	1.9e-41	0.0571762	-17.4898	22.8123	4.86e-70
NM_011413	C4a	chr17	34946036	34960399	9.90014	2.01318	19.286	19.286	9.26e-168	26.5663	0.877991	-1.13896	23.7641	1	0.839222	-1.19158	21.2205	1	0.241919	-4.13362	6.1597	1.79e-31	0.225748	-4.42972	5.41127	3.7e-31	0.210226	-4.75678	5.61944	1.38e-26
NM_019414	Selenbp2	chr3	94497494	94508328	8.44688	22.4966	183.563	183.563	2.56e-114	297.93	0.445374	-2.2453	135.144	0.164636	0.65539	-1.52581	188.678	1	0.22364	-4.47147	64.1103	1.63e-06	0.271351	-3.68527	72.8666	0.000154531	0.0499117	-20.0354	14.926	1.93e-27
NM_133894	Ugt2b38	chr5	87838964	87853228	14.6127	0.365777	5.32325	5.32325	2.07e-83	4.93425	1.1353	1.1353	5.66312	1	0.487784	-2.05009	2.2752	1.77e-05	0.0690426	-14.4838	0.317763	1.57e-30	0.16687	-5.9927	0.746137	5.73e-19	0.0833172	-12.0023	0.410984	3.08e-34
NR_040673	Gm12718	chr4	103055104	103164793	11.4639	0.247479	2.69572	2.69572	4.45e-33	3.36068	0.780549	-1.28115	2.70746	1	0.725421	-1.37851	2.32883	1	0.647019	-1.54555	2.11186	1	1.1607	1.1607	3.51611	1	0.760425	-1.31505	2.45443	0.640824
NM_001199995	Mup12	chr4	60732253	60736153	35.1878	3.79783	129.564	129.564	4.16e-21	58.0673	0.355791	-2.81064	20.985	0.138519	0.320492	-3.12021	17.8657	0.0709917	0.0435109	-22.9828	2.39457	1.2e-17	0.294985	-3.39	15.3905	0.0791969	0.0750571	-13.3232	4.28835	7.66e-09
NM_146213	Ces4a	chr8	107655699	107674009	10.0163	0.138346	1.34438	1.34438	6.56e-29	2.21636	0.444628	-2.24907	0.994444	0.0158971	0.181194	-5.51893	0.375194	9.62e-14	0.0394612	-25.3414	0.0809924	1.86e-32	0.0437646	-22.8495	0.0840574	8.07e-30	0.0400099	-24.9938	0.0988027	1.95e-23
NM_001009550	Mup21	chr4	61808865	61811875	18.5489	12.7817	229.116	229.116	1.49e-218	254.908	0.713026	-1.40247	184.78	0.941433	0.657598	-1.52069	159.603	0.374745	0.039855	-25.0909	9.67956	3.67e-63	0.0419528	-23.8363	9.63087	6.79e-67	0.0170983	-58.4853	4.22217	7.45e-77
NM_001168318 NM_028903	Scara5	chr14	66285239	66383663	24.9261	0.0927462	2.24992	2.24992	9.88e-119	2.88586	0.756092	-1.32259	2.22677	0.415889	0.164782	-6.06862	0.443581	2.15e-27	0.0534125	-18.7222	0.144973	2.08e-64	0.0621003	-16.103	0.162474	4.41e-73	0.27317	-3.66072	0.83025	0.000463265
NM_001134675	Mup7	chr4	60079340	60083347	66.9935	12.3623	802.776	802.776	1.17e-255	440.156	0.994467	-1.00556	444.827	1	0.75299	-1.32804	313.923	1	0.15185	-6.58544	63.3014	8.8e-06	0.18529	-5.39695	73.0837	6.34e-07	0.0205519	-48.6573	9.24675	2.1e-25
NM_001199999	Mup14	chr4	60961068	60965030	24.2063	4.75256	111.305	111.305	1.18e-207	181.421	1.24027	1.24027	229.124	0.955294	0.991327	-1.00875	172.001	1	0.30149	-3.31686	52.3195	4.93e-25	0.388608	-2.57329	63.5912	5.14e-20	0.0659061	-15.1731	12.3281	5.45e-24
NM_011575	Tff3	chr17	31262250	31266556	29.2591	0.111503	3.68347	3.68347	1.45e-28	4.82976	0.919737	-1.08727	4.56603	1	0.244937	-4.08268	1.17596	0.00987568	0.0272133	-36.7468	0.11494	1.58e-12	0.0821191	-12.1774	0.338991	1.5e-05	0.0645335	-15.4958	0.318354	9.74e-06
NM_023493	Cml5	chr6	85767211	85770966	26.5238	0.308308	8.23661	8.23661	1.07e-117	13.9711	0.600108	-1.66637	8.48247	0.103588	0.292974	-3.41327	3.86288	2.12e-10	0.0254596	-39.2779	0.332322	2.34e-68	0.0337482	-29.6312	0.414261	6.8e-61	0.013479	-74.1894	0.159375	4.56e-62
NM_001199936	Mup16	chr4	61176624	61180518	9.09191	2.92624	25.5439	25.5439	6.89e-30	165.649	0.162025	-6.17187	27.3527	9.5e-05	0.240687	-4.15478	38.6853	0.0381566	0.0442935	-22.5767	7.04761	7.85e-20	0.0487271	-20.5225	7.25785	3.89e-12	0.00806261	-124.029	1.38974	1.95e-33
NM_177406	Cyp4a12a	chr4	114971650	115005420	43.3178	2.44505	102.958	102.958	3.24e-29	154.039	0.942391	-1.06113	147.914	1	0.615376	-1.62502	90.928	0.000778367	0.0159668	-62.63	2.35224	4.14e-271	0.00341102	-293.167	0.463573	1.62e-282	0.00207783	-481.271	0.326313	0
NM_007703	Elovl3	chr19	46206388	46210184	44.1463	1.52669	64.5548	64.5548	1.51e-244	131.348	0.555046	-1.80165	74.0453	0.613055	0.0434797	-22.9993	5.43446	1.39e-27	0.00777683	-128.587	0.980745	2.38e-36	0.010616	-94.1972	1.25193	1.31e-61	0.00707343	-141.374	0.940506	2.28e-65
NM_001012323	Mup20	chr4	61711268	61715151	71.7123	20.9222	1444.94	1444.94	2.82e-54	1808.1	0.420781	-2.37653	773.416	0.000509474	0.427402	-2.33972	739.351	6.17e-05	0.0769746	-12.9913	133.798	5.31e-37	0.0705429	-14.1758	114.627	4.23e-21	0.00813429	-122.936	15.0506	1.62e-38
NM_172306	Cyp4a12b	chr4	115084228	115111639	124.888	0.0704067	9.01447	9.01447	2.78e-245	14.8409	1.02418	1.02418	15.4471	1	0.421057	-2.37498	5.97394	0.00333396	0.00874887	-114.3	0.125134	1.01e-61	0.00294056	-340.071	0.0362262	1.45e-86	0.00164333	-608.52	0.0140489	1.28e-76
NM_012011	Eif2s3y	chrY	347054	365037	238.357	0.0644544	16.1097	16.1097	5.70E-310	14.5183	1.08472	1.08472	16.0482	1	0.996517	-1.0035	13.8432	1	0.883737	-1.13156	12.2826	0.771146	0.972522	-1.02825	12.7596	1	0.963063	-1.03835	13.9778	1
NM_153558	Obp2a	chr2	25555593	25558846	85.6555	0.0235789	2.58511	2.58511	1.84e-32	5.45853	0.220919	-4.52655	1.23632	3.77e-06	0.128318	-7.79314	0.695039	1.81e-14	0.0608477	-16.4345	0.313381	2.36e-22	0.0885578	-11.2921	0.439547	5.99e-20	0.0276093	-36.2196	0.132308	7.79e-23
NM_012008	Ddx3y	chrY	597157	623056	304.839	0.0303213	9.60306	9.60306	0	8.40301	1.08677	1.08677	9.32373	1	1.01443	1.01443	8.17009	1	0.960318	-1.04132	7.74107	1	1.00468	1.00468	7.63577	1	1.12394	1.12394	9.54409	0.694556
NM_009484	Uty	chrY	433586	582181	289.416	0.0065525	2.16743	2.16743	1.12e-193	2.23785	1.13899	1.13899	2.60073	1	1.17101	1.17101	2.51956	0.749436	0.996273	-1.00374	2.13931	1	1.0201	1.0201	2.06501	1	1.05665	1.05665	2.42031	1
NM_011419	Kdm5d	chrY	234230	280254	487.537	0.00362709	1.90403	1.90403	1.07e-170	2.17808	1.01941	1.01941	2.25345	1	1.14296	1.14296	2.38524	1	1.05811	1.05811	2.20157	1	1.08286	1.08286	2.12444	1	1.09825	1.09825	2.42189	1

## Sheet: Table S2
Table S2. 113 Male-biased genes (FPKM >1, EdgeR adjusted p<0.01, FC >2 and Sham control Male FPKM/Female FPKM >2 ). Column D shows the cluster designation based on hierarchical clustering as described in Fig 1B. Column E shows the STEM profile designation as described in Methods. Columns F and G show the local chromatin state cluster according to Sugathan & Waxman, Mol Cell Biol 2013; PMID:238368…
Gene	Sex bias	Control M/F ratio	Cluster	STEM profile	Chromatin state		Transcription factor binding sites [peak ID number (distance to TSS)]					Response to Cux2 overexpression (based on PMID 22966202)	DHS, Region [peak ID number (distance to TSS)]			Feminization %
					Male Liver	Female Liver	BCL6	STAT5_M	STAT5_SI	STAT5 F	CUX2		DHS M	DHS F	DHS SI	10 hours	1 day	4 days	7 days	14 days
Ces2c	M	2.08273	M1	4	Poised	Poised	NA	NA	NA	NA	NA	NA	66300 (-88)	NA	66301 (+1016)	0.38315	0.636023	1.21801	0.642144	1.19183
Ces4a	M	10.0163	M1	4	Poised	Poised	5907 (-40934), 5908 (+6790)	1327 (-27258)	1909 (-42423), 2066 (-9456), 7048 (-1713), 9530 (+6833)	NA	NA	NA	66333 (-40476), 66334 (-37448), 66335 (-36845), 66336 (-27341), 66339 (-9493)	NA	66331 (-43052), 66332 (-41225), 66337 (-14111), 66338 (-10734), 66340 (-1604), 66341 (-39), 66342 (+6712), 66343 (+10783), 66344 (+21331)	0.588022	0.886022	1.0276	1.02613	1.01903
Cpsf4l	M	2.20565	M1	4	Poised	Poised	1179 (-21032)	NA	13221 (-39910), 11890 (-37168), 12361 (-21128), 2582 (-12688), 7687 (+1101)	NA	268 (-18273), 267 (-12469)	suppressed in male & female	NA	NA	12948 (-40177), 12947 (-29396), 12946 (-27836), 12945 (-25355), 12944 (-24845), 12943 (-23901), 12942 (-21094), 12941 (-20111), 12940 (-19119), 12939 (-18271), 12938 (-15683), 12937 (-13694), 12936 (-12760), 12935 (-8098), 12934 (-5408), 12933 (-5154), 12932 (+899), 12931 (+6078), 12930 (+10228), 12929 (+11678), 12928 (+12192)	0.749793	0.985018	1.70298	1.57531	1.43852
Cyp7b1	M	7.29573	M1	4	Active	Active	3678 (-7883), 3677 (+80202)	754 (-640900), 1503 (-381472), 27 (-220040), 443 (-185558), 125 (-182801), 884 (-100023), 1249 (-55693), 148 (-52788), 566 (-24360), 218 (-11430), 638 (-7800), 612 (-2785), 868 (+33363)	2842 (-824316), 8706 (-801237), 6172 (-638047), 6205 (-634047)	NA	853 (-382170)	suppressed in female	41921 (-238929), 41920 (-220213), 41919 (-217178), 41918 (-185661), 41917 (-182759), 41915 (-99946), 41914 (-55649), 41913 (-52745), 41912 (-24354), 41911 (-11257), 41910 (-7925), 41909 (-2616), 41908 (-120), 41906 (+3318), 41896 (+103423)	NA	41929 (-824268), 41928 (-801449), 41927 (-640964), 41926 (-638077), 41925 (-634444), 41924 (-633772), 41923 (-382012), 41922 (-380716), 41916 (-179094), 41907 (+1340), 41905 (+29594), 41904 (+33578), 41903 (+51427), 41902 (+51994), 41901 (+74275), 41900 (+77213), 41899 (+80490), 41898 (+83132), 41897 (+85244), 41895 (+187825)	0.505703	0.749889	1.01676	0.833438	1.00911
Dnaic1	M	2.4688	M1	4	Active	Active	NA	NA	13015 (+60687), 10840 (+67543)	NA	NA	NA	NA	NA	45583 (-386), 45584 (+44551), 45585 (+60566), 45586 (+69026)	0.874928	1.32396	1.30192	1.54415	1.18216
Elovl3	M	44.1463	M1	4	(< 5 kb gene)	(< 5 kb gene)	3198 (-6888)	113 (-31919)	NA	NA	NA	NA	35826 (-32110), 35827 (-31653), 35828 (-27816), 35830 (-17)	NA	35823 (-43837), 35824 (-40037), 35825 (-35837), 35829 (-21455), 35831 (+4540)	0.441398	0.969899	1.00421	1.00212	1.00452
Fst	M	2.14532	M1	4	Active	Active	NA	NA	11433 (-101884), 9896 (-4236)	14698 (-302405), 14785 (-299201), 13315 (-224640), 13563 (-2785)	400 (-6901)	no effect?	19628 (-32228)	19634 (-302484), 19633 (-299151)	19637 (-351336), 19636 (-350636), 19635 (-343343), 19632 (-222058), 19631 (-220593), 19630 (-129214), 19629 (-121518), 19627 (-8395), 19626 (-7724), 19625 (-6849), 19624 (-4253), 19623 (-2854), 19622 (+57), 19621 (+1494)	0.624486	0.965111	1.54138	1.61516	1.4399
Grem2	M	2.04196	M1	4	Active	Active	358 (+149620), 357 (+154929), 356 (+255072)	991 (+149935), 908 (+156230)	2512 (+1004), 5861 (+13953), 4569 (+15563), 11479 (+60656), 2990 (+154992)	NA	97 (-9502), 96 (+179003)	suppressed in male	3709 (-9546), 3707 (+1355), 3705 (+15553), 3700 (+149846), 3699 (+154968), 3698 (+156147)	NA	3713 (-547249), 3712 (-438424), 3711 (-78055), 3710 (-38337), 3708 (+104), 3706 (+13823), 3704 (+18946), 3703 (+36169), 3702 (+60783), 3701 (+84783), 3697 (+173049), 3696 (+178970), 3695 (+182634), 3694 (+188885), 3693 (+326587), 3692 (+353014)	0.556347	0.839441	1.0909	1.29996	1.26888
Mcm10	M	2.98636	M1	4	Active	Active	3234 (+23761), 3233 (+24968)	492 (+19519), 1268 (+22609), 1228 (+23809)	2393 (-23866), 2850 (-22693), 3111 (+11783), 10032 (+16012), 2875 (+18187), 4944 (+25044)	NA	NA	NA	36510 (+11295), 36505 (+19463)	NA	36519 (-50126), 36518 (-48626), 36517 (-33803), 36516 (-29995), 36515 (-25333), 36514 (-23834), 36513 (-22663), 36512 (-1997), 36511 (-4), 36509 (+12342), 36508 (+14131), 36507 (+16394), 36506 (+18216), 36504 (+23774), 36503 (+24975)	0.495848	1.04572	1.32278	1.33684	1.28835
Mup12	M	35.1878	M1	4	(< 5 kb gene)	(< 5 kb gene)	NA	NA	NA	NA	NA	NA	NA	NA	46273 (+51324)	0.6833	0.740778	1.02586	0.786387	0.990961
Mup16	M	9.09191	M1	4	(< 5 kb gene)	(< 5 kb gene)	NA	NA	NA	NA	NA	NA	NA	46275 (+73162)	46277 (-8964), 46276 (-7157)	0.849889	0.780246	0.974673	0.97338	1.00944
Obp2a	M	85.6555	M1	4	(< 5 kb gene)	(< 5 kb gene)	NA	NA	NA	NA	NA	NA	NA	NA	NA	0.776862	0.876455	0.946678	0.923464	0.979995
Serpina12	M	3.55468	M1	4	Poised	Poised	1437 (-39172), 1436 (-23286)	NA	2087 (-36985), 10139 (-25378), 3565 (+2458), 1820 (+8581)	13780 (+10754)	NA	NA	16116 (-45129), 16115 (-42281), 16114 (-39388), 16113 (-38167), 16111 (-36648), 16110 (-35184), 16109 (-32954), 16107 (-29975), 16093 (+16128)	NA	16117 (-45947), 16112 (-37422), 16108 (-31128), 16106 (-25452), 16105 (-24926), 16104 (-23324), 16103 (-21974), 16102 (-20281), 16101 (-1465), 16100 (+48), 16099 (+1472), 16098 (+2703), 16097 (+8532), 16096 (+10585), 16095 (+14005), 16094 (+14265), 16092 (+21091)	0.439235	0.85534	1.03518	0.662104	1.18044
Serpina5	M	2.72325	M1	4	Active	Poised	1436 (-33384), 1437 (-17498), 1438 (+5877)	NA	10139 (-31292), 2087 (-19685), 4412 (+5397), 8675 (+7505)	NA	NA	NA	16107 (-26695), 16109 (-23716), 16110 (-21486), 16111 (-20022), 16113 (-18503), 16114 (-17282), 16115 (-14389), 16116 (-11541), 16122 (+9818)	NA	16102 (-36389), 16103 (-34696), 16104 (-33346), 16105 (-31744), 16106 (-31218), 16108 (-25542), 16112 (-19248), 16117 (-10723), 16118 (+4706), 16119 (+5954), 16120 (+7321), 16121 (+8007)	0.779576	0.817629	1.37738	1.15915	1.30786
Tsku	M	2.90001	M1	4	Active	Active	5529 (-31362), 5528 (-24077), 5527 (+2954), 5526 (+9732), 5525 (+11521), 5524 (+13481)	1287 (-62329)	7330 (-42651), 5993 (-31404), 2975 (-24051), 4392 (-22309), 4797 (+1349), 9780 (+9675), 7172 (+13709), 8683 (+28034), 12037 (+44652)	14533 (-56826)	NA	NA	NA	61663 (+44616)	61687 (-69635), 61686 (-69138), 61685 (-65134), 61684 (-62287), 61683 (-58258), 61682 (-56893), 61681 (-52096), 61680 (-42814), 61679 (-31314), 61678 (-26188), 61677 (-24109), 61676 (-22228), 61675 (-21495), 61674 (+544), 61673 (+3045), 61672 (+3860), 61671 (+6268), 61670 (+9527), 61669 (+11155), 61668 (+11926), 61667 (+13431), 61666 (+19753), 61665 (+27972), 61664 (+29252)	0.483541	0.808601	0.880087	0.583517	0.936321
Abcg2	M	2.34587	M2	4	Poised	Poised	5058 (+137345)	NA	NA	NA	NA	NA	56132 (+14378), 56133 (+32777), 56136 (+137380), 56137 (+144018)	NA	56131 (-42402), 56134 (+42216), 56135 (+43930), 56138 (+174357)	0.0582865	0.612253	0.962566	0.836088	0.846145
Aox3	M	5.31553	M2	4	Active	Active	66 (-41342), 67 (-31569), 68 (-11574)	506 (-41109), 497 (-34836), 1141 (-31656), 643 (-20332), 1468 (-11404)	4457 (+1061), 10501 (+2097), 4687 (+31593)	NA	19 (+31395)	suppressed in male & female	794 (-41499), 796 (-34788), 803 (+2042), 810 (+35284), 811 (+46661), 812 (+71299), 813 (+81524), 814 (+84683)	NA	793 (-81312), 795 (-35625), 797 (-31732), 798 (-20442), 799 (-15570), 800 (-11356), 801 (+179), 802 (+1055), 804 (+5197), 805 (+24945), 806 (+31554), 807 (+32910), 808 (+33512), 809 (+34725)	0.0139145	0.576573	1.02939	1.04827	1.03952
Arsa	M	2.33799	M2	4	(< 5 kb gene)	(< 5 kb gene)	2277 (-3400), 2276 (-661), 2275 (+1183)	NA	4493 (-3350), 1808 (+62)	NA	512 (-4)	suppressed in male & female	NA	NA	24985 (-3352), 24984 (-186), 24983 (+1856), 24982 (+3339), 24981 (+3865)	-0.161679	0.470133	0.96871	0.997308	1.00941
Bmp4	M	2.03366	M2	4	Poised	Poised	1862 (-9483)	NA	4712 (-313977), 7131 (-225423), 6853 (-222013)	NA	NA	NA	NA	20773 (-9487)	20792 (-343702), 20791 (-334443), 20790 (-313894), 20789 (-273880), 20788 (-273046), 20787 (-225534), 20786 (-224499), 20785 (-223967), 20784 (-222123), 20783 (-216237), 20782 (-215641), 20781 (-214686), 20780 (-192546), 20779 (-174461), 20778 (-155629), 20777 (-121640), 20776 (-101072), 20775 (-31883), 20774 (-28884), 20772 (+1751), 20771 (+3121)	0.330622	0.599691	0.9478	0.938121	1.16668
Bok	M	2.04876	M2	4	Active	Poised	173 (+8215)	NA	NA	NA	NA	NA	1964 (-43491)	NA	1965 (-17773), 1966 (-17441), 1967 (-16700), 1968 (-7129), 1969 (-147), 1970 (+1215), 1971 (+2680), 1972 (+8270), 1973 (+9442), 1974 (+41395), 1975 (+60736)	0.395287	0.760399	1.10285	1.22385	1.07418
C4a	M	9.90014	M2	4	Active	Poised	NA	NA	NA	NA	NA	NA	NA	NA	NA	0.114126	0.217723	0.83112	0.861602	0.853124
C6	M	8.76068	M2	4	Active	Poised	2030 (+108738)	34 (-48797), 141 (-9092), 594 (+285), 8 (+108623), 88 (+109981)	NA	NA	NA	NA	22416 (-165507), 22417 (-48608), 22418 (-8828), 22420 (+172), 22422 (+110051)	NA	22419 (-2276), 22421 (+7075)	0.284903	0.674353	0.946261	0.956441	0.930735
C730027H18Rik	M	3.15839	M2	4	NA	NA	NA	NA	NA	NA	NA	NA	NA	NA	NA	0.0161033	0.340365	0.821472	0.900046	0.989571
C8a	M	3.35069	M2	4	Active	Active	4235 (+96787)	813 (-61), 1755 (+37656), 532 (+106013), 996 (+108001)	2418 (+34307), 6887 (+36267), 7217 (+59293), 3064 (+96677), 3359 (+102560)	NA	984 (-114), 983 (+71392), 982 (+105905), 981 (+107960)	suppressed in male	47142 (+36296), 47141 (+37132), 47139 (+41093), 47131 (+72068), 47129 (+100535), 47128 (+105841), 47127 (+108086)	NA	47146 (-15687), 47145 (-55), 47144 (+1626), 47143 (+34041), 47140 (+37988), 47138 (+50897), 47137 (+51553), 47136 (+52507), 47135 (+53631), 47134 (+57190), 47133 (+59180), 47132 (+71421), 47130 (+96863), 47126 (+108987)	0.102629	0.451371	0.951029	1.10524	0.897709
Cml5	M	26.5238	M2	4	(< 5 kb gene)	(< 5 kb gene)	NA	NA	NA	NA	1180 (-2791)	suppressed in male & female	56613 (-2791), 56612 (-876), 56611 (+25)	NA	NA	0.40172	0.739836	0.998242	0.992245	1.0109
Col27a1	M	2.94191	M2	4	NA	NA	4163 (+15275), 4164 (+55918), 4165 (+123440)	1139 (+36584)	8761 (-28893), 3299 (+14860), 4601 (+15847), 4550 (+17375), 4339 (+21001), 3734 (+42021), 9977 (+56078), 8537 (+123479)	NA	960 (+14866), 961 (+42067)	suppressed in male	46392 (+36322), 46393 (+36828)	NA	46385 (-33700), 46386 (-28804), 46387 (+14549), 46388 (+15837), 46389 (+17071), 46390 (+19623), 46391 (+20876), 46394 (+41732), 46395 (+56001), 46396 (+123368)	0.132186	0.517302	0.878005	0.893933	0.848314
Comt	M	2.2086	M2	4	Active	Active	2379 (-6826)	NA	2762 (-6786), 2821 (-1433), 4110 (+323)	NA	536 (-6715)	no effect	NA	NA	26141 (-16800), 26140 (-6803), 26139 (-2218), 26138 (-1390), 26137 (-746), 26136 (+206)	0.192254	0.740028	0.973356	0.940943	0.967869
Cyp21a1	M	4.37781	M2	4	(< 5 kb gene)	(< 5 kb gene)	2691 (-10421), 2690 (-4207)	1699 (-26419), 359 (-20842)	3090 (-10528), 2356 (-4062)	NA	NA	NA	29596 (-19473), 29595 (-18962)	NA	29594 (-11708), 29593 (-10510), 29592 (-4330)	0.160966	0.891057	0.841282	0.905263	0.73298
Cyp2c67	M	4.98606	M2	4	Active	Active	NA	1106 (-41)	2061 (-26301), 1975 (-17054)	NA	722 (+96427)	NA	35385 (+1451), 35382 (+23951)	35381 (+136224)	35387 (-90280), 35386 (-43), 35384 (+4310), 35383 (+5456)	0.265595	0.636592	1.03792	1.03487	1.07336
Cyp2d9	M	12.4126	M2	4	(< 5 kb gene)	(< 5 kb gene)	2229 (-2301), 2230 (+2657)	810 (-2337)	NA	NA	501 (-28682)	no effect	24590 (-8481), 24591 (-2134), 24593 (-544), 24594 (-32), 24595 (+2878), 24596 (+5359), 24597 (+7086)	NA	24585 (-34819), 24586 (-28932), 24587 (-17661), 24588 (-14221), 24589 (-8961), 24592 (-1267), 24598 (+80585), 24599 (+93367), 24600 (+95568)	0.170001	0.461441	1.00271	0.967228	1.01927
Cyp2u1	M	6.32973	M2	4	Active	Active	3947 (-7710), 3946 (+271), 3945 (+7536), 3944 (+19820)	704 (-33789), 605 (+23755)	3383 (-16972), 4932 (-9446), 8805 (+19620)	NA	NA	NA	44491 (-7692), 44490 (-4687), 44483 (+23728)	NA	44493 (-17315), 44492 (-9381), 44489 (+182), 44488 (+7533), 44487 (+16394), 44486 (+16861), 44485 (+18996), 44484 (+19923)	0.212259	0.902174	1.07433	1.12902	1.1978
Cyp4a12a	M	43.3178	M2	4	Poised	Inactive	NA	67 (-33674), 378 (-20772)	NA	NA	NA	NA	47532 (-33895), 47533 (-20662), 47534 (-18712), 47536 (-13565), 47537 (-77), 47538 (+1241), 47539 (+27215)	NA	47535 (-15363)	0.0404048	0.416314	1.00061	1.01307	1.01398
Cyp4a12b	M	124.888	M2	4	Inactive	Inactive	NA	680 (+71950)	NA	NA	NA	NA	47538 (-111337), 47539 (-85363)	NA	NA	-0.0410385	0.600317	0.996295	1.00231	1.00382
Egfr	M	2.46113	M2	4	Active	Active	831 (-49518), 832 (+20635), 833 (+57908), 834 (+98977)	734 (-7238), 1036 (+27130)	4153 (-162704), 1774 (-49665), 7078 (-9658), 3016 (+425), 6871 (+41019), 6563 (+48376), 4028 (+52018)	NA	199 (-50229), 200 (-20)	suppressed in male	8728 (-162802), 8731 (-54248), 8733 (-49965), 8734 (-48870), 8735 (-12817), 8738 (-7314), 8741 (+10566), 8742 (+11579), 8750 (+28248), 8751 (+29412), 8753 (+36993), 8758 (+44094), 8764 (+56006), 8765 (+57258), 8766 (+58292), 8767 (+63854), 8768 (+64555), 8769 (+65275), 8770 (+65998), 8776 (+74599), 8778 (+79975), 8779 (+81127), 8780 (+82435), 8781 (+85175), 8782 (+86611), 8783 (+88330), 8785 (+90…	NA	8724 (-227089), 8725 (-223129), 8726 (-222647), 8727 (-192655), 8729 (-161482), 8730 (-160560), 8732 (-50978), 8736 (-11014), 8737 (-9653), 8739 (-4374), 8740 (+302), 8743 (+13973), 8744 (+14533), 8745 (+17510), 8746 (+18965), 8747 (+23048), 8748 (+25386), 8749 (+27460), 8752 (+32062), 8754 (+38957), 8755 (+40164), 8756 (+43037), 8757 (+43488), 8759 (+45499), 8760 (+48229), 8761 (+49287), 8762 (+…	-0.0555449	0.753653	1.10209	1.10885	1.11597
Gm10319	M	2.3704	M2	4	Active	Active	NA	NA	NA	NA	NA	NA	NA	NA	NA	-0.35164	0.414869	0.975823	0.745666	0.888145
Gpr110	M	2.16801	M2	4	Active	Active	2706 (+189)	1032 (+350), 470 (+5207)	NA	13768 (-92924)	605 (+40048)	suppressed in male	29800 (-19), 29801 (+5248), 29802 (+40134)	NA	29785 (-193115), 29786 (-164028), 29787 (-162826), 29788 (-156820), 29789 (-132257), 29790 (-131777), 29791 (-128361), 29792 (-99025), 29793 (-92888), 29794 (-60204), 29795 (-40299), 29796 (-28970), 29797 (-20498), 29798 (-12368), 29799 (-4910), 29803 (+56652), 29804 (+57711), 29805 (+59132), 29806 (+59768), 29807 (+90261), 29808 (+95230), 29809 (+96344), 29810 (+98135), 29811 (+103937), 29812 (+…	0.0566639	0.91757	1.27309	1.44627	1.41109
Hsd3b2	M	2.85786	M2	4	Active	Active	3841 (+22646)	503 (-27720), 298 (+22703), 53 (+36836), 1045 (+41934), 71 (+46764), 955 (+78050)	NA	NA	NA	NA	43672 (-27806), 43668 (+36830), 43667 (+37993), 43666 (+42115), 43665 (+46601), 43664 (+78181), 43663 (+78932)	NA	43671 (-47), 43670 (+562), 43669 (+3599)	0.224942	0.932455	1.15679	1.17073	1.22505
Hsd3b5	M	6.53852	M2	4	Active	Active	3841 (-71588)	298 (-71531), 53 (-57398), 1045 (-52300), 71 (-47470), 955 (-16184)	5695 (+571)	NA	893 (+540), 892 (+42326)	suppressed in male & female	43668 (-57404), 43667 (-56241), 43666 (-52119), 43665 (-47633), 43664 (-16053), 43663 (-15302)	43662 (-4999)	43669 (-90635), 43661 (+581), 43660 (+42369)	0.079437	0.947334	1.04977	1.01034	1.0983
Keg1	M	3.45943	M2	4	Active	Active	NA	510 (-10789), 1188 (+118)	NA	NA	NA	NA	34451 (-10888), 34455 (+24843), 34456 (+25877)	NA	34452 (-44), 34453 (+656), 34454 (+23256), 34457 (+26758), 34458 (+64052)	-0.302248	0.575736	0.982409	0.977952	1.14911
Lrrc16a	M	2.12466	M2	4	Active	Active	1528 (+151975)	NA	NA	NA	344 (-34244)	suppressed in male	17092 (-35980), 17091 (-35005)	NA	17093 (-39621), 17090 (-6810), 17089 (-409), 17088 (+85221), 17087 (+136516), 17086 (+173460)	0.226164	0.648433	1.22922	0.89391	0.987121
Mir6397	M	5.78751	M2	4	(< 5 kb gene)	(< 5 kb gene)	NA	NA	NA	NA	NA	NA	NA	NA	NA	-0.398436	0.617929	1.11279	1.00262	1.16996
Mug-Ps1	M	2.0545	M2	4	NA	NA	NA	NA	NA	NA	NA	NA	NA	NA	NA	0.118157	0.469714	0.981717	0.766364	0.947461
Mup7	M	66.9935	M2	4	(< 5 kb gene)	(< 5 kb gene)	4152 (+1729), 4151 (+4098), 4150 (+4633)	NA	NA	NA	NA	NA	46257 (+14), 46256 (+4586), 46255 (+5123)	NA	46262 (-19593), 46261 (-14720), 46260 (-9633), 46259 (-7758), 46258 (-658)	-0.0109175	0.295081	0.880926	0.858059	1.00728
Nox4	M	6.77809	M2	4	Active	Poised	NA	223 (+124851)	NA	NA	NA	NA	61472 (+128), 61474 (+125065)	NA	61471 (-11469), 61473 (+1455)	-0.00780808	0.330137	1.01378	0.994428	1.09746
Nudt7	M	2.48982	M2	4	Active	Active	5937 (-43115), 5938 (-15421), 5939 (+3263), 5940 (+10803)	1670 (-47490), 852 (-42975), 1371 (-26976), 1410 (-26799), 1542 (-26086), 1111 (-23748)	2386 (-39734), 1781 (-27853), 2563 (-15549), 2421 (-1738)	NA	1370 (-16023)	suppressed in male & female	66803 (-47679), 66804 (-43124), 66806 (-40192), 66808 (-29111), 66811 (-25971), 66812 (-23737), 66822 (+4323), 66823 (+5165), 66825 (+9221), 66828 (+14377), 66830 (+16959), 66832 (+19747), 66833 (+21667), 66834 (+24718)	NA	66801 (-148606), 66802 (-52360), 66805 (-40995), 66807 (-38986), 66809 (-28089), 66810 (-27463), 66813 (-15858), 66814 (-2241), 66815 (-919), 66816 (+430), 66817 (+1721), 66818 (+2418), 66819 (+2695), 66820 (+3052), 66821 (+3787), 66824 (+6131), 66826 (+10106), 66827 (+12163), 66829 (+15251), 66831 (+18214)	-0.10629	0.729889	1.17272	1.04741	1.26753
Pdilt	M	2.0184	M2	4	Active	Active	5589 (-3748), 5588 (+727), 5587 (+32804)	1584 (-4041), 1590 (+1304)	NA	13854 (+32970)	NA	NA	NA	NA	62460 (-4896), 62459 (-1470), 62458 (-185), 62457 (+1281), 62456 (+3672), 62455 (+7383), 62454 (+10484), 62453 (+12199), 62452 (+33050)	-0.394685	0.423798	1.25015	1.25721	1.29197
Scara5	M	24.9261	M2	4	Active	Poised	NA	43 (+53653), 1467 (+106925)	NA	NA	440 (+106926)	no effect	21465 (+256), 21466 (+49980), 21467 (+51884), 21468 (+53683), 21469 (+55507), 21470 (+56121), 21471 (+69941), 21472 (+75814), 21473 (+93169), 21474 (+106912), 21475 (+117794), 21476 (+122963)	NA	21461 (-51267), 21462 (-50621), 21463 (-47932), 21464 (-29270)	0.23597	0.874393	0.981301	0.975036	0.735956
Scp2	M	2.59252	M2	4	Active	Active	4262 (-12140), 4261 (-8084), 4260 (+25000), 4259 (+34915), 4258 (+54306), 4257 (+56081), 4256 (+74900)	331 (-13690), 333 (-12369), 904 (-5515), 502 (-4137), 1435 (-176), 337 (+27843), 1282 (+50894)	1893 (-8063), 7806 (+9033), 4528 (+35098), 5941 (+53011), 8910 (+66538)	NA	986 (+51877)	no effect	47415 (-13957), 47414 (-12299), 47413 (-8010), 47412 (-5568), 47411 (-4188), 47408 (+3975), 47406 (+10019), 47405 (+13403), 47404 (+14434), 47402 (+17854), 47401 (+18372), 47400 (+19303), 47399 (+21680), 47398 (+22330), 47397 (+25129), 47396 (+27619), 47391 (+40435), 47390 (+42351), 47389 (+46240), 47378 (+58365), 47377 (+58830), 47376 (+59414), 47374 (+62279), 47373 (+65676), 47371 (+67689), 473…	NA	47416 (-18619), 47410 (-173), 47409 (+1846), 47407 (+9037), 47403 (+17022), 47395 (+35054), 47394 (+36174), 47393 (+37011), 47392 (+38465), 47388 (+47059), 47387 (+47638), 47386 (+50232), 47385 (+51046), 47384 (+51916), 47383 (+53013), 47382 (+54694), 47381 (+55817), 47380 (+56125), 47379 (+57568), 47375 (+60197), 47372 (+66666), 47368 (+72196), 47367 (+73038), 47366 (+75553), 47364 (+77153), 473…	0.111103	0.469917	0.945599	0.941523	1.00134
Slc22a28	M	6.38941	M2	4	Poised	Inactive	NA	179 (-151), 1717 (+34034)	NA	NA	NA	NA	NA	NA	NA	-0.230386	0.48432	0.956388	0.808615	1.01234
Slco1a1	M	2.22972	M2	4	Active	Active	NA	434 (-53396), 102 (-50732), 98 (-45903), 1578 (-15371)	8253 (-13697), 1973 (-938)	NA	1217 (-13724)	suppressed in male & female	58732 (-45762), 58729 (-861), 58727 (+2833)	58719 (+90802)	58731 (-15406), 58730 (-13698), 58728 (-168), 58726 (+48509), 58725 (+70705), 58724 (+77856), 58723 (+79300), 58722 (+80701), 58721 (+81395), 58720 (+88687), 58718 (+91357)	0.050148	0.2467	0.85502	1.105	1.50677
Snx29	M	2.37066	M2	4	NA	NA	2351 (-75494), 2352 (-208), 2353 (+925)	803 (-747), 1156 (+1467), 895 (+6499)	10653 (-75508)	13954 (-74415)	NA	NA	25879 (-1450), 25880 (-340), 25881 (+929), 25882 (+1894)	NA	25871 (-82728), 25872 (-81910), 25873 (-75449), 25874 (-64949), 25875 (-62109), 25876 (-60305), 25877 (-53551), 25878 (-16995), 25883 (+6355), 25884 (+12394), 25885 (+12772), 25886 (+17588), 25887 (+18431), 25888 (+50868), 25889 (+183822), 25890 (+184417), 25891 (+198499), 25892 (+260189), 25893 (+288924), 25894 (+292239), 25895 (+298675), 25896 (+360686), 25897 (+396214), 25898 (+409512)	0.278412	0.495762	0.942166	0.772574	0.953058
Tff3	M	29.2591	M2	4	(< 5 kb gene)	(< 5 kb gene)	NA	NA	NA	NA	NA	NA	29320 (-4341)	NA	29321 (-8997), 29319 (+25633), 29318 (+39597), 29317 (+50174), 29316 (+51936), 29315 (+53952), 29314 (+54800), 29313 (+56169), 29312 (+68864), 29311 (+70794)	0.0558973	0.774397	0.999272	0.951786	0.956159
Ttc39c	M	6.1176	M2	4	NA	NA	2863 (-118560), 2864 (-88089), 2865 (-6118), 2866 (+24380)	661 (-92678), 51 (-87718), 1302 (-5863), 1199 (-1211), 427 (+35723), 407 (+51016), 1107 (+88145)	12822 (-224820), 5526 (+4615), 4117 (+8348), 12845 (+56962), 6188 (+78753)	NA	644 (+56990)	no effect	31646 (-118576), 31647 (-92725), 31648 (-87803), 31649 (-87188), 31650 (-79385), 31652 (-7881), 31653 (-6169), 31654 (-5143), 31655 (-4017), 31656 (-1145), 31660 (+7303), 31661 (+8082), 31662 (+9407), 31663 (+10750), 31664 (+11498), 31665 (+13949), 31666 (+16151), 31667 (+17229), 31668 (+18375), 31669 (+18829), 31670 (+21047), 31671 (+24228), 31672 (+28579), 31673 (+29697), 31675 (+31402), 31676 …	NA	31643 (-202731), 31644 (-195229), 31645 (-193716), 31651 (-16750), 31657 (+425), 31658 (+2948), 31659 (+4653), 31674 (+30446), 31698 (+56980), 31702 (+60174), 31719 (+78544)	0.11267	0.659957	1.02723	1.01994	1.04215
Ugt2b38	M	14.6127	M2	4	Inactive	Inactive	4639 (-32173), 4638 (+44410), 4637 (+48294)	713 (-31801), 981 (+50609), 1113 (+76359)	2653 (+44464), 2068 (+46596), 6097 (+48014)	NA	1059 (+27010), 1058 (+48188)	suppressed in male & female	51515 (-1648)	NA	51517 (-32211), 51516 (-12195), 51514 (+27038), 51513 (+44034), 51512 (+46952), 51511 (+48074), 51510 (+50103), 51509 (+50894), 51508 (+76373)	-0.159544	0.582043	1.01051	0.916742	0.990105
4833411C07Rik	M	2.12767	M3	4	(< 5 kb gene)	(< 5 kb gene)	NA	NA	NA	NA	NA	NA	NA	NA	NA	0.376567	0.305905	1.3392	1.22355	1.1627
Bik	M	2.08608	M3	4	Active	Active	2237 (+22), 2238 (+3707)	NA	5375 (+3625)	NA	505 (+5305)	suppressed in male	NA	NA	24684 (-8350), 24685 (-2968), 24686 (-2059), 24687 (-250), 24688 (+3619), 24689 (+5391), 24690 (+7266), 24691 (+8222)	0.4081	0.303158	1.26273	1.23047	1.18528
C8b	M	2.97995	M3	4	Active	Active	4232 (-352246), 4233 (-251294), 4234 (-2310), 4235 (+13279)	1340 (-381195), 1341 (-381194), 996 (+2065), 532 (+4053), 1755 (+72410)	8268 (-251328), 9275 (-235908), 6415 (-2308), 4116 (+25), 3359 (+7506), 3064 (+13389), 7217 (+50773), 6887 (+73799), 2418 (+75759)	NA	979 (-100500), 980 (-2267), 981 (+2106), 982 (+4161), 983 (+38674)	suppressed in male	47119 (-381460), 47124 (-2303), 47125 (+55), 47127 (+1980), 47128 (+4225), 47129 (+9531), 47131 (+37998), 47139 (+68973), 47141 (+72934), 47142 (+73770)	NA	47120 (-380820), 47121 (-282185), 47122 (-251431), 47123 (-235919), 47126 (+1079), 47130 (+13203), 47132 (+38645), 47133 (+50886), 47134 (+52876), 47135 (+56435), 47136 (+57559), 47137 (+58513), 47138 (+59169), 47140 (+72078), 47143 (+76025), 47144 (+108440)	0.224653	0.482657	1.02519	1.21654	1.10709
C9	M	3.65713	M3	4	Active	Active	NA	1219 (-2697)	3388 (-338)	NA	NA	NA	22448 (-6648), 22449 (-2707), 22452 (+1524), 22453 (+3802), 22454 (+4523), 22455 (+55820)	NA	22446 (-54482), 22447 (-9438), 22450 (-782), 22451 (-46), 22456 (+74419), 22457 (+77632), 22458 (+119922), 22459 (+124024), 22460 (+125802)	0.234723	0.530804	1.07147	1.15833	1.01392
Ces3a	M	2.23685	M3	4	Active	Active	5905 (-2569)	NA	4583 (-4834), 5839 (-2530), 5631 (+18336), 8380 (+20057)	NA	1362 (-2539)	NA	66321 (+5165), 66322 (+6290), 66323 (+7595), 66324 (+8906), 66325 (+11335)	NA	66312 (-26595), 66313 (-25330), 66314 (-4895), 66315 (-2497), 66316 (-1552), 66317 (-479), 66318 (-14), 66319 (+1418), 66320 (+3211), 66326 (+18248), 66327 (+19693)	0.264072	0.440639	1.15008	1.13878	1.28745
Cxcl14	M	3.58402	M3	4	Inactive	Poised	1647 (-57058)	820 (-4205)	4205 (-57065)	NA	NA	NA	18264 (-4165)	NA	18266 (-57470), 18265 (-44152)	0.519233	0.551144	1.06323	0.882389	0.823774
Enpp3	M	2.68885	M3	4	Active	Active	NA	NA	NA	NA	NA	NA	NA	NA	4960 (-6515), 4959 (-291), 4958 (+104700)	0.442594	0.47384	1.09961	1.25455	1.21489
Gstp1	M	7.99025	M3	4	(< 5 kb gene)	(< 5 kb gene)	3027 (+51), 3026 (+1403), 3025 (+3801)	NA	NA	NA	NA	NA	33837 (+2759), 33836 (+3978), 33835 (+13303)	NA	33840 (-1483), 33839 (-21), 33838 (+1474), 33834 (+18810)	0.338835	0.43688	0.998408	0.991823	1.01386
Gstp2	M	12.151	M3	4	(< 5 kb gene)	(< 5 kb gene)	NA	NA	NA	NA	NA	NA	33841 (-3946)	NA	33845 (-15522), 33844 (-13712), 33843 (-12570), 33842 (-7828)	0.381712	0.475251	1.05446	1.02059	0.936265
Hspb1	M	2.29855	M3	4	(< 5 kb gene)	(< 5 kb gene)	NA	NA	NA	14095 (+19630)	NA	NA	53820 (-82)	NA	53818 (-9907), 53819 (-7926), 53821 (+15971), 53822 (+19566), 53823 (+26474), 53824 (+28878), 53825 (+40727)	0.568595	0.225869	0.895326	0.91712	1.00504
Mettl20	M	3.95619	M3	4	NA	NA	5315 (+13826), 5316 (+27312)	1373 (-7264), 616 (-3520), 405 (-1902), 1583 (+13822)	4556 (+171), 7094 (+12253), 6000 (+25426)	NA	NA	NA	59010 (-5792), 59011 (-3255), 59012 (-1752), 59020 (+26639), 59021 (+27217), 59022 (+28044)	NA	59008 (-8956), 59009 (-7061), 59013 (-802), 59014 (+193), 59015 (+7112), 59016 (+12184), 59017 (+12785), 59018 (+13834), 59019 (+25700), 59023 (+46175)	0.603756	0.595925	1.10437	1.15349	1.08965
Mug1	M	2.14522	M3	4	Active	Active	NA	NA	10069 (+137315)	NA	1202 (-10391), 1203 (-1979), 1204 (+137404)	suppressed in male & female	NA	NA	58027 (-10481), 58028 (-4122), 58029 (-1968), 58030 (-35), 58031 (+53006), 58032 (+137388), 58033 (+153989)	0.262088	0.329039	1.10636	1.06578	1.19709
Mup11	M	71.5453	M3	4	(< 5 kb gene)	(< 5 kb gene)	NA	NA	NA	NA	NA	NA	NA	NA	46273 (-9528), 46272 (+70597)	0.684352	0.0396924	1.10452	1.09843	1.19149
Mup20	M	71.7123	M3	4	(< 5 kb gene)	(< 5 kb gene)	4156 (-29489), 4155 (+33435)	488 (-9777)	NA	NA	NA	NA	46291 (+38368)	46285 (+209083)	46298 (-28940), 46297 (-819), 46296 (+26187), 46295 (+26865), 46294 (+27649), 46293 (+30824), 46292 (+33423), 46290 (+55571), 46289 (+77700), 46288 (+84256), 46287 (+89157), 46286 (+147348)	0.578949	0.59801	0.936842	0.947568	1.00329
Mup21	M	18.5489	M3	4	(< 5 kb gene)	(< 5 kb gene)	4158 (+697)	103 (-31562)	NA	NA	NA	NA	46306 (-7784)	NA	46308 (-26574), 46307 (-23779), 46305 (-79), 46304 (+51617), 46303 (+56308)	0.289635	0.39362	1.01281	1.01301	1.03535
Selenbp2	M	8.44688	M3	4	Active	Active	3822 (+74)	1694 (-8661)	11993 (-2661), 5776 (-5), 11809 (+17343), 10014 (+90183)	NA	NA	NA	43364 (-14362), 43365 (-13340), 43366 (-12456), 43367 (-6883), 43372 (+2990), 43373 (+11068), 43374 (+11572), 43375 (+12258), 43376 (+13683), 43377 (+15096), 43378 (+17238)	NA	43368 (-4647), 43369 (-2857), 43370 (-37), 43371 (+2179), 43379 (+18197), 43380 (+65164), 43381 (+87943), 43382 (+90024), 43383 (+90895)	0.591017	0.396655	0.848916	0.817125	1.02749
Slc35e3	M	2.05189	M3	4	Active	Active	736 (+28545)	NA	NA	NA	NA	NA	7872 (+9242)	NA	7873 (-78), 7871 (+16797), 7870 (+27617), 7869 (+28611)	0.268661	0.422289	0.925806	1.0861	0.757397
Susd4	M	5.06315	M3	4	Poised	Poised	NA	NA	NA	NA	NA	NA	3987 (-6398), 3988 (-1009)	NA	3989 (+37995), 3990 (+40477), 3991 (+49839), 3992 (+103686), 3993 (+143691), 3994 (+149502)	0.544166	0.434251	0.989405	0.782462	1.06819
Ugt2b1	M	2.15964	M3	4	Active	Active	NA	NA	2782 (-18984), 3549 (-15711), 6934 (-132)	NA	1056 (-160)	suppressed in male & female	51481 (-68266), 51478 (-11879)	NA	51480 (-40958), 51479 (-15550), 51477 (+173), 51476 (+1900)	0.176886	0.369266	1.17495	1.07325	1.27422
1810064F22Rik	M	2.28416	M4	4	NA	NA	6070 (-5422)	NA	5142 (-5409)	NA	NA	NA	NA	NA	68076 (-5402), 68075 (-764)	0.14291	0.0828807	0.9853	1.15997	1.07233
2200002D01Rik	M	2.2583	M4	4	(< 5 kb gene)	(< 5 kb gene)	NA	891 (-35)	NA	NA	NA	NA	NA	NA	59886 (-31724), 59885 (-7630), 59884 (-5561), 59883 (-2938), 59882 (+422), 59881 (+7381), 59880 (+9034)	-0.47869	0.250347	0.89512	0.75811	0.674114
Alas2	M	5.36431	M4	4	NA	NA	NA	NA	NA	NA	NA	NA	NA	NA	72724 (-88314), 72725 (-87645), 72726 (-69120), 72727 (+4638)	-0.0705807	0.122058	0.875192	0.924358	1.04303
Aox1	M	2.56573	M4	4	Active	Active	66 (+41863), 67 (+51636), 68 (+71631)	506 (+42096), 497 (+48369), 1141 (+51549), 643 (+62873), 1468 (+71801)	7561 (+317)	NA	NA	NA	794 (+41706), 796 (+48417)	NA	792 (+651), 793 (+1893), 795 (+47580), 797 (+51473), 798 (+62763), 799 (+67635), 800 (+71849)	-0.548535	-0.450856	0.904026	1.02465	1.00477
Cib3	M	8.23509	M4	4	Poised	Inactive	NA	NA	NA	NA	NA	NA	NA	NA	65405 (-2399)	-0.147135	0.00731185	0.907134	0.740166	1.07487
Csad	M	3.64856	M4	4	Active	Poised	2316 (-4808), 2315 (+49), 2314 (+2640)	NA	12537 (-10022), 7067 (+2635), 12919 (+10514), 13118 (+11507)	NA	NA	NA	25505 (+5704)	NA	25509 (-10075), 25508 (-4843), 25507 (+21), 25506 (+2615), 25504 (+9084), 25503 (+10549), 25502 (+35851)	-0.215614	-0.272775	0.991144	1.09869	0.890334
Ephx1	M	2.09245	M4	4	Active	Active	379 (-20306), 378 (+1188), 377 (+7425), 376 (+11906), 375 (+36703), 374 (+70827)	1240 (+1620)	12090 (+7708), 3928 (+11988)	NA	NA	NA	NA	NA	3907 (-20276), 3906 (-17948), 3905 (-4888), 3904 (+16), 3903 (+769), 3902 (+2046), 3901 (+7376), 3900 (+12032), 3899 (+16838), 3898 (+25162), 3897 (+29715), 3896 (+36069), 3895 (+36870), 3894 (+41100), 3893 (+60345), 3892 (+65080), 3891 (+70948)	0.093906	-0.200965	0.962443	1.1347	1.29231
Mup1	M	9.98678	M4	4	(< 5 kb gene)	(< 5 kb gene)	4154 (-79144), 4153 (-78624)	NA	NA	NA	NA	NA	NA	NA	46271 (-9789), 46270 (+70283)	-0.0691198	-0.0180531	1.0117	0.93083	1.1142
Mup14	M	24.2063	M4	4	(< 5 kb gene)	(< 5 kb gene)	NA	NA	NA	NA	NA	NA	NA	NA	NA	-0.270011	0.0533226	0.730756	0.666955	0.95712
Mup17	M	6.06641	M4	4	(< 5 kb gene)	(< 5 kb gene)	NA	NA	NA	NA	NA	NA	NA	NA	46277 (+67376), 46276 (+69183)	0.168867	0.0378061	0.989618	0.998493	1.12789
Mup3	M	3.46006	M4	4	(< 5 kb gene)	(< 5 kb gene)	4157 (-610), 4156 (+3695)	488 (+23407)	NA	NA	NA	NA	NA	NA	46304 (-11904), 46303 (-7213), 46302 (-3130), 46301 (-2260), 46300 (-347), 46299 (+697), 46298 (+4244)	0.072541	0.0999523	0.74185	0.635971	1.03129
Nat8	M	5.83133	M4	4	(< 5 kb gene)	(< 5 kb gene)	5108 (-24270)	NA	4225 (-24306), 4768 (-21522), 4022 (-19234)	NA	1181 (-12076)	no effect?	56618 (-12048), 56614 (+141)	NA	56630 (-34186), 56629 (-32959), 56628 (-31919), 56627 (-31251), 56626 (-30664), 56625 (-29375), 56624 (-24332), 56623 (-22622), 56622 (-21550), 56621 (-19181), 56620 (-17344), 56619 (-15062), 56617 (-6752), 56616 (-5382), 56615 (-2649)	-0.0804477	0.315109	0.964794	0.781189	1.03283
Ppp1r1b	M	2.43598	M4	4	Poised	Poised	NA	NA	NA	NA	NA	NA	NA	NA	11967 (-5639)	-0.0559184	0.246559	0.937892	0.737784	0.78589
Dpy19l3	M	3.66971	M5	4	Active	Active	NA	190 (+7351)	NA	NA	NA	NA	60133 (+7354), 60132 (+8854), 60131 (+10316)	NA	60136 (-41919), 60135 (-38217), 60134 (-50), 60130 (+35740)	0.245687	-0.0385943	0.446602	0.6306	0.795518
Fam222a	M	2.28339	M5	4	NA	NA	4720 (-2582)	1606 (-14246)	7125 (-105283), 6113 (-15383), 11236 (+2113), 7321 (+6158), 10666 (+29068)	NA	1083 (+13683)	no effect?	NA	NA	52643 (-106532), 52644 (-105868), 52645 (-105370), 52646 (-18845), 52647 (-15133), 52648 (-13300), 52649 (-9485), 52650 (-2725), 52651 (-430), 52652 (+996), 52653 (+2185), 52654 (+2935), 52655 (+5196), 52656 (+6215), 52657 (+7681), 52658 (+13712), 52659 (+28749), 52660 (+29560), 52661 (+39740), 52662 (+40550), 52663 (+71514)	0.602349	0.325956	0.868697	0.794197	0.782566
Nlrp12	M	2.78788	M5	4	Poised	Active	5320 (-10), 5319 (+19079)	NA	12303 (+58), 9627 (+13839), 12688 (+19104)	NA	NA	NA	NA	NA	59049 (-26), 59048 (+13743), 59047 (+18758), 59046 (+19234), 59045 (+20970), 59044 (+21626), 59043 (+29333), 59042 (+30806), 59041 (+55609), 59040 (+62703), 59039 (+63385), 59038 (+65104)	0.554135	0.243604	0.781812	0.586848	0.727623
Serpina1d	M	2.7398	M5	4	Poised	Poised	1431 (-87926), 1430 (-85611), 1429 (-79527), 1428 (+10581)	NA	11353 (-87226)	NA	NA	NA	16064 (-79605), 16057 (+10870)	NA	16068 (-88392), 16067 (-87264), 16066 (-86159), 16065 (-81058), 16063 (-54643), 16062 (-54390), 16061 (-52619), 16060 (-50401), 16059 (-229), 16058 (+2721)	-0.00719227	-0.0185926	0.476346	0.366328	0.896397
Slc17a8	M	3.73165	M5	4	Poised	Poised	667 (-12245), 666 (+55412), 665 (+87724), 664 (+88897)	1712 (-12364), 1470 (-3246)	2128 (-25881), 5030 (-15808), 9940 (-10730), 2986 (+55498), 11204 (+89101), 5091 (+102277), 5124 (+102318), 5123 (+102322)	14692 (-59482)	158 (-15922), 157 (+21641), 156 (+55314)	suppressed in male & female	7205 (+21631)	7218 (-49288)	7217 (-30609), 7216 (-25708), 7215 (-16068), 7214 (-13943), 7213 (-12442), 7212 (-10791), 7211 (-10205), 7210 (-9555), 7209 (-8954), 7208 (-6126), 7207 (-5607), 7206 (-3181), 7204 (+26486), 7203 (+26769), 7202 (+47661), 7201 (+55333), 7200 (+56968), 7199 (+61564), 7198 (+68097), 7197 (+69295), 7196 (+74029), 7195 (+74460), 7194 (+87816), 7193 (+89129), 7192 (+89865), 7191 (+93949), 7190 (+98515),…	-0.0926815	0.133848	0.449608	0.511419	0.931355
Spon2	M	2.13513	M5	4	(< 5 kb gene)	(< 5 kb gene)	NA	NA	12407 (+94405)	NA	NA	NA	50454 (-729)	NA	50459 (-52516), 50458 (-45982), 50457 (-27681), 50456 (-26372), 50455 (-2617), 50453 (-50), 50452 (+7545), 50451 (+14472), 50450 (+70324), 50449 (+76137), 50448 (+94406)	0.338838	0.565525	0.831541	0.635466	0.606005
Srd5a1	M	2.74711	M5	4	Active	Active	1678 (+34101)	NA	5216 (+34009), 6420 (+42104), 9833 (+63628)	NA	NA	NA	18652 (+28830)	NA	18656 (-146), 18655 (+1315), 18654 (+14741), 18653 (+25350), 18651 (+34037), 18650 (+42068), 18649 (+63678), 18648 (+70149)	0.252495	0.516655	0.731898	0.677545	0.840938
Derl3	M	3.29134	NR	6	(< 5 kb gene)	(< 5 kb gene)	585 (-11389)	NA	11071 (-11210)	NA	NA	NA	NA	NA	6099 (-20400), 6100 (-11909), 6101 (-11185), 6102 (-10146), 6103 (-94)	0.350412	-0.62995	-0.475376	0.825965	-1.07059
Efna3	M	2.20873	NR	6	Poised	Poised	3814 (+17255), 3813 (+29085), 3812 (+34268)	NA	8701 (+17191), 4310 (+29472), 4693 (+34178), 7018 (+38310)	NA	NA	NA	NA	NA	43236 (-9749), 43235 (+287), 43234 (+2278), 43233 (+5943), 43232 (+6890), 43231 (+7245), 43230 (+7989), 43229 (+14517), 43228 (+15837), 43227 (+17158), 43226 (+20066), 43225 (+22636), 43224 (+23301), 43223 (+23938), 43222 (+28530), 43221 (+29466), 43220 (+34243)	-0.111706	-0.174217	0.566441	0.615531	-0.380928
Fkbp11	M	2.5526	NR	NR	(< 5 kb gene)	(< 5 kb gene)	NA	NA	NA	NA	NA	NA	NA	NA	25251 (-10873), 25250 (-9830), 25249 (-4065), 25248 (+167)	0.418975	0.51153	0.605569	0.464633	0.621408
Gm12718	M	11.4639	NR	3	NA	NA	NA	NA	NA	NA	NA	NA	NA	NA	NA	0.209822	0.331443	0.401137	-0.0499238	0.2911
Gm4956	M	5.77579	NR	7	Poised	Inactive	NA	NA	NA	NA	NA	NA	NA	NA	NA	-0.222059	-2.11494	0.75035	0.741974	0.872022
Mir292	M	3.67451	NR	NR	(< 5 kb gene)	(< 5 kb gene)	NA	NA	NA	NA	NA	NA	NA	NA	NA	0.114079	0.605164	1.26804	1.51655	0.588386
Mir292b	M	4.4109	NR	NR	(< 5 kb gene)	(< 5 kb gene)	NA	NA	NA	NA	NA	NA	NA	NA	NA	-0.117633	0.561652	1.20016	1.31155	0.365707
Mir293	M	5.20979	NR	NR	(< 5 kb gene)	(< 5 kb gene)	NA	NA	NA	NA	NA	NA	NA	NA	NA	-0.487286	0.0527321	0.723324	1.38965	0.593796
Spatc1l	M	2.25749	NR	NR	NA	NA	NA	NA	NA	NA	NA	NA	NA	NA	6120 (-24485), 6121 (+8039)	0.231999	0.189783	0.254777	0.50326	0.490369
Xlr3a	M	2.08348	NR	0	NA	NA	NA	NA	NA	NA	NA	NA	NA	NA	NA	-0.200481	-0.0652258	-1.83372	0.899023	0.834501
2010003K11Rik	M	3.19303	STEM filtered	2	(< 5 kb gene)	(< 5 kb gene)	NA	NA	2874 (+1099)	NA	NA	NA	NA	NA	33896 (+829), 33895 (+5668)	0.258512	0.783001	0.301476	-0.450065	-0.438382
Camk2b	M	2.64144	STEM filtered	5	Poised	Poised	NA	NA	11597 (-94224), 12470 (-93240), 8155 (+15199)	NA	195 (+21505)	No effect?	NA	NA	8526 (-122438), 8525 (-109266), 8524 (-100041), 8523 (-94353), 8522 (-93814), 8521 (-46329), 8520 (+14664), 8519 (+15371), 8518 (+64999), 8517 (+69434)	0.997257	0.0078105	-1.11527	-1.76729	-0.443108
Cyp2d40	M	2.07781	STEM filtered	5	(< 5 kb gene)	(< 5 kb gene)	2233 (+397)	NA	9440 (-27006), 2270 (-20325), 6103 (-17601), 9476 (-1965), 5009 (-944), 6900 (+220), 8410 (+16199), 4008 (+56551)	NA	504 (+16493)	NA	NA	NA	24633 (-26961), 24632 (-26684), 24631 (-26481), 24630 (-24186), 24629 (-20606), 24628 (-19040), 24627 (-1996), 24626 (-930), 24625 (+82), 24624 (+15828), 24623 (+16537), 24622 (+54252), 24621 (+56532), 24620 (+57862), 24619 (+67404), 24618 (+68178)	0.688441	0.366189	-0.939933	-1.30386	-0.237022
Fitm1	M	2.96135	STEM filtered	2	(< 5 kb gene)	(< 5 kb gene)	1890 (-9713), 1891 (-8055)	NA	NA	14225 (-9783)	NA	NA	NA	NA	21044 (-9740), 21045 (-8327), 21046 (-7758), 21047 (-6381), 21048 (-4732), 21049 (+64), 21050 (+898)	-0.425426	0.714892	0.782523	0.0250732	0.609927
Mup13	M	2.99902	STEM filtered	0	(< 5 kb gene)	(< 5 kb gene)	NA	NA	NA	NA	NA	NA	NA	NA	NA	0.683653	0.554676	-30.6593	0.395693	1.23523
Mup5	M	2.79351	STEM filtered	7	(< 5 kb gene)	(< 5 kb gene)	4155 (-185490)	NA	11629 (+27154)	13778 (+38351)	NA	NA	46291 (-180557)	46285 (-9842), 46283 (+26223), 46282 (+27078)	46296 (-192738), 46295 (-192060), 46294 (-191276), 46293 (-188101), 46292 (-185502), 46290 (-163354), 46289 (-141225), 46288 (-134669), 46287 (-129768), 46286 (-71577), 46284 (+23864), 46281 (+33472), 46280 (+38598), 46279 (+45305)	0.0110787	-0.171656	0.499704	0.27908	0.945562
Nuggc	M	5.38983	STEM filtered	3	NA	NA	NA	NA	NA	NA	NA	NA	NA	NA	21461 (+16590), 21462 (+17236), 21463 (+19925), 21464 (+38587)	0.173588	0.655109	0.67296	-0.00378351	0.911677
Sel1l3	M	2.57925	STEM filtered	2	Active	Active	4581 (+16776)	1354 (+10600)	3798 (-40778), 6316 (+14914), 3398 (+16784)	14693 (+134909)	NA	NA	50938 (-1078), 50935 (+6736), 50934 (+10532)	NA	50942 (-41545), 50941 (-40846), 50940 (-23491), 50939 (-22838), 50937 (-242), 50936 (+586), 50933 (+14839), 50932 (+16778), 50931 (+26233), 50930 (+107556), 50929 (+128977), 50928 (+138681)	0.1109	0.444565	0.628617	0.290376	0.174756
Slc41a2	M	2.35212	STEM filtered	5	NA	NA	NA	NA	6437 (+10740), 11061 (+12832), 8031 (+14983), 5520 (+27201), 4956 (+36036), 8852 (+93632), 8645 (+139033)	NA	151 (+15080)	no effect	6953 (+12843), 6948 (+93510)	NA	6956 (-9858), 6955 (+292), 6954 (+10749), 6952 (+14933), 6951 (+27147), 6950 (+36266), 6949 (+52737), 6947 (+238700), 6946 (+305120)	0.410228	0.600649	-0.87041	-1.83679	-1.52721
Igsf23	M	2.29	Clustering filtered	4	NA	NA	5348 (-1972)	NA	NA	NA	NA	NA	59524 (-2007)	NA	59523 (-106), 59522 (+17413)	0.198531	1.02968	0.330561	1.31815	0.674436

## Sheet: Table S3
Table S3. 142 Female-biased genes (FPKM >1, EdgeR adjusted p<0.01, FC >2 and Sham control FPKM/Female FPKM >2 ). Column D Shows the cluster designation based on hierarchical clustering as described in Fig 1B. Column E shows the STEM profile designation as described in Methods. Columns F and G show the local chromatin state cluster according to Sugathan & Waxman, Mol Cell Biol 2013; PMID:23836885,…
Gene	Sex bias	Control M/F ratio	Cluster	STEM profile	Chromatin state		Transcription factor binding sites- Region (distance to TSS)					Response to Cux2 overexpression (based on PMID 22966202)	DHS, Region (Distance to TSS)			Feminization %
					Male Liver	Female Liver	BCL6	STAT5_M	STAT5_F	STAT5_SI	CUX2		DHS M	DHS F	DHS SI	10 hours	1 day	4 days	7 days	14 days
9030619P08Rik	F	0.213308	F1	4	(< 5 kb gene)	(< 5 kb gene)	2171 (+818), 2170 (+35499), 2169 (+49392), 2168 (+51806), 2167 (+75588), 2166 (+111495), 2165 (+114491), 2164 (+122417)	1505 (+29777), 1085 (+111442), 1654 (+122136)	14884 (+53539)	9272 (-76169), 11299 (-25767), 10419 (+35064), 1959 (+46959), 2250 (+49235), 10901 (+51740), 12160 (+54868), 4963 (+75541), 11887 (+114388), 5333 (+117191), 1832 (+125725)	489 (+111459)	suppressed in female	23995 (+51833)	24002 (+6287)	24006 (-75448), 24005 (-19926), 24004 (+469), 24003 (+4174), 24001 (+8414), 24000 (+30058), 23999 (+34975), 23998 (+38720), 23997 (+46553), 23996 (+49248), 23994 (+54994), 23993 (+75381), 23992 (+111513), 23991 (+114426), 23990 (+117183), 23989 (+120446), 23988 (+121721), 23987 (+122339), 23986 (+125565), 23985 (+126137)	0.101667	0.788232	1.22239	1.3472	1.35642
Abhd2	F	0.451149	F1	4	Active	Active	5467 (-16294), 5468 (+37784), 5469 (+40829)	NA	14021 (-26617), 13312 (+595), 13570 (+45281)	8417 (-45747), 9895 (-44640), 6337 (-24986), 7188 (-16251), 7733 (-13940), 5760 (+22173), 8926 (+37086), 8927 (+37097), 11070 (+40813), 13228 (+43113)	1277 (-13805)	no effect	NA	61166 (+72806), 61167 (+73532), 61171 (+98505)	61149 (-44567), 61150 (-26738), 61151 (-25204), 61152 (-18732), 61153 (-17634), 61154 (-16265), 61155 (-14033), 61156 (+382), 61157 (+5372), 61158 (+22314), 61159 (+34366), 61160 (+35967), 61161 (+37052), 61162 (+38586), 61163 (+40842), 61164 (+43102), 61165 (+45155), 61168 (+76908), 61169 (+85592), 61170 (+90243)	0.541931	1.49603	2.32533	2.08209	2.31085
Acnat2	F	0.294574	F1	4	Poised	Active	4104 (+21215), 4103 (+228511), 4102 (+229920), 4101 (+334729)	NA	13906 (-27285)	6709 (+21101), 12349 (+228455), 8409 (+251110), 2263 (+332014)	NA	NA	NA	45934 (-2212), 45931 (+24484), 45924 (+182886)	45936 (-29042), 45935 (-27184), 45933 (-54), 45932 (+21180), 45930 (+26305), 45929 (+65500), 45928 (+67795), 45927 (+69905), 45926 (+120975), 45925 (+121974), 45923 (+228409), 45922 (+229068), 45921 (+229811), 45920 (+251190), 45919 (+254065), 45918 (+258641), 45917 (+259180), 45916 (+308480), 45915 (+335083)	0.506739	0.943225	1.71293	1.37498	1.6953
Acot3	F	0.0443373	F1	4	Poised	Active	1375 (-9786), 1376 (-1298), 1377 (+699)	NA	14372 (-7968), 14196 (-1210)	3724 (-9778), 12238 (+839)	NA	NA	NA	15517 (-11256), 15520 (-7926), 15521 (-1213), 15522 (+919)	15518 (-10213), 15519 (-9622), 15523 (+1886)	0.0847161	1.0296	2.2862	1.98112	1.78317
Acot4	F	0.300494	F1	4	Active	Active	1372 (-26691), 1373 (-17630), 1374 (-5394), 1375 (+3986)	NA	14372 (+5804)	10649 (-5339), 10890 (-120), 3724 (+3994)	NA	NA	NA	15515 (-3928), 15516 (+389), 15517 (+2516), 15520 (+5846)	15511 (-26667), 15512 (-17624), 15513 (-7220), 15514 (-5227), 15518 (+3559), 15519 (+4150)	0.423051	1.40115	2.17335	2.5684	1.60974
Arrdc4	F	0.456218	F1	4	Active	Active	5454 (-168248), 5453 (+31483), 5452 (+52430), 5451 (+66326), 5450 (+443218)	1138 (-951163), 877 (-168240)	13744 (+31497)	4492 (-225979), 11939 (-501), 12318 (+27173), 12696 (+36330), 9949 (+52342), 10236 (+66359), 3499 (+437650), 8899 (+438752), 3829 (+465810), 10864 (+474455), 5088 (+476409)	1267 (-168074)	no effect	60906 (-951175), 60901 (-226013), 60900 (-168085), 60876 (+437510), 60874 (+438761)	60897 (+24321), 60889 (+62512), 60888 (+63694)	60905 (-741767), 60904 (-723208), 60903 (-325740), 60902 (-228045), 60899 (-74192), 60898 (-45), 60896 (+31582), 60895 (+36319), 60894 (+40512), 60893 (+51378), 60892 (+52329), 60891 (+56291), 60890 (+61861), 60887 (+66342), 60886 (+169405), 60885 (+375040), 60884 (+379327), 60883 (+380109), 60882 (+383311), 60881 (+429039), 60880 (+430563), 60879 (+434223), 60878 (+434635), 60877 (+435906), 6087…	0.281886	1.03057	1.00294	0.741272	1.12278
Camk1d	F	0.490338	F1	4	Poised	Active	3238 (-108270), 3237 (-34908), 3236 (+40567), 3235 (+150550)	441 (+104014)	14525 (+201638)	7608 (-112396), 4929 (-108355), 2306 (-34954), 10075 (+40565), 9331 (+44751), 4207 (+78745), 11096 (+113967), 6396 (+124263), 4695 (+346360)	NA	NA	36533 (+104040)	NA	36550 (-109080), 36549 (-108194), 36548 (-83883), 36547 (-79453), 36546 (-56459), 36545 (-34873), 36544 (-616), 36543 (-30), 36542 (+37469), 36541 (+38582), 36540 (+39808), 36539 (+40511), 36538 (+44210), 36537 (+44997), 36536 (+77415), 36535 (+78750), 36534 (+100462), 36532 (+113687), 36531 (+114104), 36530 (+124254), 36529 (+136667), 36528 (+150547), 36527 (+164959), 36526 (+195060), 36525 (+25…	0.567287	0.757866	1.02216	1.22803	1.0001
Ctsc	F	0.468233	F1	4	Active	Active	5501 (+13168)	1674 (+32839)	NA	5113 (-15983), 4124 (+12966), 10671 (+14202), 13168 (+15925), 2125 (+18360), 5424 (+29430)	1283 (+18178)	induced in female	NA	NA	61476 (-339609), 61477 (-15927), 61478 (-786), 61479 (+5), 61480 (+13231), 61481 (+15945), 61482 (+18186), 61483 (+27719), 61484 (+32835), 61485 (+41553)	0.285423	0.813569	0.803709	0.596183	1.50395
Cux2	F	0.032909	F1	4	Poised	Poised	4763 (+23318), 4762 (+29999), 4761 (+32710)	738 (+101525)	14993 (+46063), 15071 (+49026), 14954 (+50611), 14955 (+176307), 15058 (+180378)	7998 (+23252), 9278 (+31202)	1097 (-11925), 1096 (+29354), 1095 (+32773), 1094 (+50812), 1093 (+101320)	induced in male, suppressed in female	53124 (+101251)	53137 (-397), 53136 (+23320), 53135 (+29411), 53133 (+31339), 53132 (+32623), 53130 (+41380), 53129 (+46110), 53128 (+49110), 53126 (+50781), 53122 (+105215)	53139 (-39268), 53138 (-9837), 53134 (+30264), 53131 (+33306), 53127 (+50261), 53125 (+99454), 53123 (+103822), 53121 (+106071), 53120 (+180509), 53119 (+193447), 53118 (+194667), 53117 (+196487), 53116 (+198201), 53115 (+199293), 53114 (+199782)	0.267909	1.87609	1.93897	1.85758	1.58172
Cyp46a1	F	0.439039	F1	4	Active	Active	1453 (+7638)	NA	14738 (+6058), 14945 (+7595)	9447 (-22215)	NA	NA	NA	16267 (+6029), 16268 (+7695)	16264 (-21752), 16265 (-629), 16266 (+487), 16269 (+29580), 16270 (+33763), 16271 (+36332), 16272 (+59464)	0.0257934	0.988862	0.86184	1.46573	2.14439
Cyp4a10	F	0.225251	F1	4	Poised	Active	4273 (-4067), 4274 (+1211), 4275 (+37568)	1123 (-4051)	NA	10119 (+1145), 3428 (+37505)	NA	NA	NA	47542 (-70)	47541 (-4114), 47543 (+1203), 47544 (+28184), 47545 (+37388)	0.407323	2.21605	1.98936	2.04914	0.921393
Cyp4a14	F	0.395023	F1	4	Poised	Active	4272 (-1410)	680 (+12568)	NA	6811 (-1524)	NA	NA	NA	NA	47540 (-1535)	0.698572	1.66044	1.19669	0.453925	0.610104
Dntt	F	0.475471	F1	4	Inactive	Inactive	3174 (+19047)	NA	NA	13105 (+16096), 13254 (+18917)	NA	NA	NA	35500 (+4849), 35501 (+16105), 35503 (+23170)	35499 (-12901), 35502 (+18951), 35504 (+42455)	0.361894	0.831373	2.86369	4.0936	5.05407
Fam84b	F	0.303956	F1	4	Active	Active	NA	658 (+632952)	14318 (-95176), 14466 (+82321)	2000 (-86466)	NA	NA	NA	23615 (-90960), 23612 (-24879), 23609 (+78968)	23616 (-92940), 23614 (-89470), 23613 (-67975), 23611 (+1234), 23610 (+64897), 23608 (+82392), 23607 (+86672), 23606 (+122350), 23605 (+131066), 23604 (+131973), 23603 (+552960)	0.580843	0.971002	2.82017	2.05972	1.57778
Fmo1	F	0.408511	F1	4	Active	Active	NA	NA	13562 (-25744), 14731 (-8765)	3487 (-74), 10370 (+2544), 6682 (+4289), 8434 (+7626), 8449 (+12858), 12165 (+26263)	80 (-113)	no effect	NA	3275 (-8777), 3260 (+27286)	3279 (-29614), 3278 (-25654), 3277 (-13996), 3276 (-13616), 3274 (-5753), 3273 (-5199), 3272 (-1057), 3271 (+74), 3270 (+1010), 3269 (+1572), 3268 (+2062), 3267 (+2734), 3266 (+4490), 3265 (+6389), 3264 (+7624), 3263 (+12563), 3262 (+18864), 3261 (+26093)	0.237499	1.0855	0.931871	1.17566	0.873655
Fmo2	F	0.255427	F1	4	Poised	Active	310 (-65091), 309 (+495)	NA	14860 (-84356), 13562 (+6420), 14731 (+23399)	2715 (-67973), 2632 (-65050), 5847 (+509)	81 (+476)	induced in female	NA	3285 (-84251), 3284 (-71148), 3275 (+23387)	3283 (-67825), 3282 (-65167), 3281 (-18178), 3280 (+414), 3279 (+2550), 3278 (+6510), 3277 (+18168), 3276 (+18548), 3274 (+26411), 3273 (+26965)	0.312687	2.1279	3.47415	3.07125	1.36703
Gstt3	F	0.210617	F1	4	Active	Active	582 (-13760), 581 (-4544)	968 (-3328)	NA	9520 (-8667)	143 (-3249)	no effect	NA	6078 (+291), 6077 (+1429)	6085 (-13666), 6084 (-9562), 6083 (-8691), 6082 (-7987), 6081 (-4238), 6080 (-2652), 6079 (-1991)	0.1565	0.697353	2.04323	2.89091	1.38865
Mgst3	F	0.497725	F1	4	Active	Active	330 (+6241), 329 (+18922)	NA	15063 (+35060), 14674 (+39444)	7047 (+6360), 11074 (+15719)	NA	NA	NA	3450 (+13888), 3444 (+35080)	3453 (-198), 3452 (+2352), 3451 (+6365), 3449 (+15689), 3448 (+16349), 3447 (+19141), 3446 (+23700), 3445 (+27822), 3443 (+36366), 3442 (+37059), 3441 (+39209), 3440 (+41180)	0.404857	0.843344	0.98758	0.790405	1.02091
Nipal1	F	0.20586	F1	4	Poised	Active	4611 (+1046), 4612 (+5472)	NA	13773 (+1467), 13581 (+5387)	NA	NA	NA	NA	51252 (+770)	51253 (+5428), 51254 (+17316)	0.294382	1.1332	1.47086	1.17114	1.11457
Nqo1	F	0.436275	F1	4	Poised	Active	5921 (-2657)	1135 (+91509)	NA	3237 (-2640)	NA	NA	NA	NA	66529 (-146), 66528 (+78867), 66527 (+91113)	0.373158	0.867191	0.597058	0.790941	0.796304
Prlr	F	0.300782	F1	4	Active	Active	2035 (+3347), 2036 (+25226), 2037 (+46299), 2038 (+48261), 2039 (+71832), 2040 (+136234)	NA	13953 (+14641), 14171 (+32869)	11110 (-203662), 4209 (-160268), 11680 (+3351), 12988 (+6136), 12503 (+23564), 5277 (+25153), 12915 (+28594), 7799 (+47492), 10469 (+60935), 3582 (+71803)	465 (+108893)	no effect	NA	22596 (+51128)	22582 (-203707), 22583 (+883), 22584 (+1568), 22585 (+2140), 22586 (+3263), 22587 (+6107), 22588 (+25137), 22589 (+32820), 22590 (+33755), 22591 (+34224), 22592 (+35163), 22593 (+46224), 22594 (+47464), 22595 (+48371), 22597 (+61028), 22598 (+70873), 22599 (+71818), 22600 (+85132), 22601 (+85973), 22602 (+98962), 22603 (+102535), 22604 (+108400), 22605 (+120641), 22606 (+130823)	0.369536	0.867826	2.60866	3.74807	2.22882
Sall1	F	0.338446	F1	4	Active	Active	5858 (-53474), 5857 (+30817), 5856 (+174691), 5855 (+177781), 5854 (+180978), 5853 (+186708), 5852 (+251170)	NA	15009 (-78632), 13578 (+7785), 14437 (+22862)	11789 (-53404), 12420 (+15593), 12311 (+28484), 8039 (+31205), 3241 (+174707), 4958 (+177818), 2210 (+181295), 9605 (+186792), 2014 (+251022)	1345 (+188199)	no effect	NA	65933 (-131657), 65930 (-2320), 65916 (+109281), 65914 (+121086), 65913 (+124649), 65912 (+164113)	65932 (-78312), 65931 (-53335), 65929 (-949), 65928 (+1529), 65927 (+6089), 65926 (+15601), 65925 (+18097), 65924 (+22869), 65923 (+28482), 65922 (+30859), 65921 (+31849), 65920 (+40005), 65919 (+50370), 65918 (+60511), 65917 (+87425), 65915 (+119699), 65911 (+173446), 65910 (+174679), 65909 (+177797), 65908 (+180892), 65907 (+181864), 65906 (+186779), 65905 (+188737), 65904 (+251049), 65903 (+28…	0.304258	1.41183	1.61818	1.47382	1.31925
Slc16a5	F	0.151572	F1	4	Active	Active	1186 (-147)	NA	14881 (-113)	2731 (-14691)	269 (-13774)	no effect	NA	NA	13041 (-14775), 13042 (-13184), 13043 (-12611), 13044 (-12104), 13045 (+66), 13046 (+1077)	0.461948	1.22173	1.48857	1.10675	1.21191
Trim24	F	0.2969	F1	4	Active	Active	5001 (-330585), 5002 (-329389), 5003 (-273389), 5004 (-237074), 5005 (-118962), 5006 (-90711), 5007 (-88610), 5008 (-41255), 5009 (+42945)	1475 (-237105), 774 (-118907), 801 (-88562)	14827 (-269415), 15089 (-257934), 15084 (-253069), 14929 (-17407)	7445 (-332742), 3092 (-330563), 11463 (-329193), 4733 (-273520), 11949 (-95561), 4656 (-90700), 7351 (-41285), 1924 (+42983), 2440 (+56125)	1155 (-338443), 1156 (-118951), 1157 (-41272), 1158 (+1021)	induced in female	55492 (-88593)	55474 (-273406), 55475 (-269677), 55477 (-266286), 55480 (-253153), 55481 (-251584), 55483 (-199917), 55484 (-190708)	55463 (-338510), 55464 (-333803), 55465 (-332789), 55466 (-330743), 55467 (-329191), 55468 (-327751), 55469 (-317887), 55470 (-316689), 55471 (-281044), 55472 (-278239), 55473 (-276363), 55476 (-267320), 55478 (-265178), 55479 (-264910), 55482 (-243412), 55485 (-147238), 55486 (-138230), 55487 (-120329), 55488 (-118885), 55489 (-95473), 55490 (-94704), 55491 (-90704), 55493 (-64806), 55494 (-4169…	0.305724	1.06379	1.14673	0.905797	1.27443
Trim80	F	0.406604	F1	4	NA	NA	NA	NA	NA	NA	NA	NA	NA	NA	NA	0.777127	2.21548	1.47549	1.36179	1.78169
Zbp1	F	0.479695	F1	4	Active	Active	3645 (-418), 3644 (+48442), 3643 (+62229)	NA	NA	8138 (+8), 3523 (+48606)	NA	NA	NA	NA	41503 (-11039), 41502 (-35), 41501 (+32140), 41500 (+33430), 41499 (+34044), 41498 (+34732), 41497 (+35874), 41496 (+47645), 41495 (+48388), 41494 (+52391), 41493 (+53816), 41492 (+54236), 41491 (+55357), 41490 (+56783), 41489 (+57512), 41488 (+58794), 41487 (+60413), 41486 (+61421), 41485 (+61808), 41484 (+62787), 41483 (+63844)	1.13564	1.30126	2.12528	2.09893	2.15896
A1bg	F	0.00207374	F2	4	(< 5 kb gene)	(< 5 kb gene)	2138 (-179634), 2137 (-72861), 2136 (-4606), 2135 (-57)	NA	13746 (-992420), 14572 (-124695), 14318 (+1014)	4483 (-179679), 2965 (-177495), 8714 (-72869), 6564 (-4590), 2000 (+9724)	484 (-141)	induced in male, suppressed in female	NA	23617 (+785), 23615 (+5230), 23612 (+71311)	23635 (-992405), 23634 (-786923), 23633 (-678685), 23632 (-596291), 23631 (-519247), 23630 (-477779), 23629 (-474236), 23628 (-247956), 23627 (-236442), 23626 (-181145), 23625 (-179698), 23624 (-177913), 23623 (-177354), 23622 (-175319), 23621 (-134197), 23620 (-124686), 23619 (-72954), 23618 (-4764), 23616 (+3250), 23614 (+6720), 23613 (+28215)	0.000177169	0.020542	2.20829	1.3187	1.63298
Abcd2	F	0.155497	F2	4	Active	Active	2280 (+87804), 2279 (+113937)	NA	13904 (+333)	2984 (+114024), 13266 (+149338), 9624 (+182241), 12586 (+184229)	NA	NA	25009 (+157577), 25007 (+182151)	25025 (-25862), 25022 (-77)	25026 (-30735), 25024 (-13951), 25023 (-11829), 25021 (+784), 25020 (+10955), 25019 (+11678), 25018 (+12154), 25017 (+12972), 25016 (+26597), 25015 (+87827), 25014 (+100849), 25013 (+113991), 25012 (+142084), 25011 (+149372), 25010 (+150862), 25008 (+178558), 25006 (+184260), 25005 (+186823)	0.166959	0.388344	0.980844	0.573846	1.07721
Acss3	F	0.289712	F2	4	Active	Active	712 (+82850)	NA	14483 (+2064), 14868 (+182279), 14098 (+186385)	13030 (+83498)	171 (+8394), 170 (+191045), 169 (+210072)	no effect	NA	7632 (+10), 7630 (+6472), 7626 (+166477), 7625 (+182083), 7624 (+186488), 7623 (+654073)	7631 (+2025), 7629 (+8379), 7628 (+82851), 7627 (+84271)	0.193663	0.443398	1.20412	2.01397	1.38736
Bc089597	F	0.309566	F2	4	Active	Active	773 (-1389), 774 (+20740)	NA	13432 (-57)	12934 (-1493), 10310 (+12734)	NA	NA	NA	8231 (-1357)	8232 (-28), 8233 (+11381), 8234 (+12862), 8235 (+13735), 8236 (+14755), 8237 (+20460)	0.109236	0.288814	0.833698	0.940512	1.00882
Bche	F	0.416593	F2	4	Active	Active	3775 (+34817)	NA	NA	11146 (+7255), 9689 (+34874)	NA	NA	42773 (+542405)	NA	42783 (-880513), 42782 (-737993), 42781 (-357600), 42780 (-21263), 42779 (-17560), 42778 (-1661), 42777 (+389), 42776 (+1734), 42775 (+7609), 42774 (+34906)	0.305752	0.402627	0.716814	0.887754	0.905047
Ccnd1	F	0.341613	F2	4	Active	Active	5674 (-103756), 5673 (-1850)	NA	14859 (-148113), 14793 (-103789), 14914 (-101216)	12263 (-109340), 5320 (+6307), 2974 (+11054)	NA	NA	NA	63594 (-291933), 63588 (-109222)	63596 (-303467), 63595 (-299509), 63593 (-171820), 63592 (-170948), 63591 (-164834), 63590 (-158585), 63589 (-148213), 63587 (-108049), 63586 (-105381), 63585 (-103907), 63584 (-101223), 63583 (-100465), 63582 (-91083), 63581 (-86044), 63580 (-69257), 63579 (-3598), 63578 (-2729), 63577 (-2428), 63576 (-1663), 63575 (-378), 63574 (+82), 63573 (+1716), 63572 (+2075), 63571 (+2552), 63570 (+5948), …	0.101357	-0.00986509	0.852899	0.288993	0.680735
Cxcl10	F	0.203592	F2	4	(< 5 kb gene)	(< 5 kb gene)	NA	NA	14781 (-14518)	10591 (-17616)	NA	NA	NA	NA	51782 (-33007), 51781 (-26658), 51780 (-26046), 51779 (-21676), 51778 (-20852), 51777 (-17831), 51776 (-16438), 51775 (-10300), 51774 (-4685), 51773 (-663), 51772 (-74)	0.0361835	-0.0129785	0.88154	0.490224	0.363322
Cxcl11	F	0.44666	F2	4	(< 5 kb gene)	(< 5 kb gene)	NA	NA	NA	NA	NA	NA	NA	NA	NA	-0.181892	-0.207921	0.969392	0.785252	0.657058
Cxcl9	F	0.295275	F2	4	Poised	Poised	4665 (+439), 4664 (+4532)	NA	13345 (-2877)	NA	NA	NA	NA	51766 (+5985)	51771 (-4554), 51770 (-2774), 51769 (+193), 51768 (+4631), 51767 (+5264)	0.297741	0.0535539	0.811432	0.96931	1.03619
Cyp2a4	F	0.0110884	F2	4	Poised	Poised	NA	NA	14592 (-3434), 15093 (+1835), 14772 (+6673), 14729 (+8463)	NA	NA	NA	NA	59676 (-3422), 59677 (-2353), 59678 (+17), 59679 (+1920), 59680 (+6800), 59681 (+8550), 59682 (+43230), 59683 (+45723), 59684 (+49725)	NA	0.0127208	0.0415198	1.10432	2.02185	1.83839
Cyp2b10	F	0.379698	F2	4	Poised	Active	5364 (+22164), 5365 (+157524)	NA	NA	12106 (+4671)	1248 (+18617), 1249 (+89479), 1250 (+126189), 1251 (+157419)	induced in female	NA	59658 (-5426), 59659 (-4324), 59661 (-126), 59662 (+83635), 59664 (+122385)	59656 (-9727), 59657 (-7924), 59660 (-2332), 59663 (+90824), 59665 (+126167), 59666 (+157565)	0.199162	0.537229	1.31835	1.68468	1.00893
Cyp2b9	F	0.0177418	F2	4	Poised	Active	5366 (-90658)	1225 (-90700)	14823 (-67089), 15077 (-66320)	NA	1252 (-29823), 1253 (+37518)	induced in male, suppressed in female	NA	59672 (-127), 59673 (+49783), 59674 (+50683), 59675 (+53311)	59669 (-90649), 59670 (-29827), 59671 (-4126)	0.0301152	0.0409311	0.774597	0.604743	0.849467
Cyp2c38	F	0.271915	F2	4	Poised	Active	3165 (+173687)	NA	NA	12040 (+173722)	721 (-1121)	suppressed in male & female	NA	35376 (-39218), 35374 (-77)	35375 (-1039), 35373 (+159884), 35372 (+173741)	0.235573	0.490639	0.702253	0.887127	0.757484
Cyp2c39	F	0.129373	F2	4	Active	Active	NA	NA	NA	3190 (+19)	722 (+41762)	suppressed in female	35382 (+114238), 35385 (+136738)	35376 (-8569), 35377 (-4433), 35379 (-932), 35380 (-96), 35381 (+1965)	35378 (-3425), 35383 (+132733), 35384 (+133879)	0.0962628	0.185885	0.541348	0.62613	0.911352
Cyp2g1	F	0.158931	F2	4	Inactive	Inactive	5367 (+7430)	NA	NA	11758 (-27071), 10464 (-25525), 7211 (-7682)	NA	NA	NA	59687 (-26959), 59688 (-25509)	59685 (-32839), 59686 (-30249), 59689 (-8637), 59690 (-7685)	0.0477261	0.370763	1.37153	1.09642	1.36904
Cyp39a1	F	0.277774	F2	4	Active	Active	NA	NA	NA	11469 (+17455)	NA	NA	NA	NA	29823 (-229), 29824 (+4606), 29825 (+16900), 29826 (+17428), 29827 (+31965)	0.0958345	0.127917	0.680736	0.369609	0.752617
Dct	F	0.334081	F2	4	Inactive	Inactive	1998 (-72234)	725 (+301705), 883 (+666523)	13676 (-71986), 14401 (+31204)	9151 (+12980), 11757 (+42517), 12757 (+50308), 1898 (+668080)	455 (+235306)	suppressed in male & female	22135 (+42553), 22131 (+296760), 22130 (+301592), 22129 (+372124)	NA	22142 (-74305), 22141 (-72361), 22140 (-37242), 22139 (+11137), 22138 (+13111), 22137 (+31237), 22136 (+34086), 22134 (+46379), 22133 (+50354), 22132 (+235084), 22128 (+377516), 22127 (+403545), 22126 (+531369), 22125 (+666435), 22124 (+667952), 22123 (+727813), 22122 (+921660)	-0.0523912	0.234198	0.644361	1.06744	1.17812
Dhrs7	F	0.491619	F2	4	Active	Active	1334 (+26656), 1333 (+82710)	NA	NA	12926 (-86114), 11933 (-57006), 3071 (+202), 5057 (+82807)	306 (-86168), 305 (+82555)	suppressed in female	NA	NA	14949 (-86011), 14948 (-76640), 14947 (-67073), 14946 (-62991), 14945 (-59387), 14944 (-57128), 14943 (-30288), 14942 (-29810), 14941 (-29360), 14940 (+346), 14939 (+10016), 14938 (+15221), 14937 (+26565), 14936 (+36015), 14935 (+36555), 14934 (+43715), 14933 (+71631), 14932 (+82580)	0.0142022	0.364653	1.1059	0.677493	1.13106
Eci3	F	0.0251967	F2	4	Poised	Active	1565 (-12439), 1564 (+2227)	NA	NA	3944 (-26865), 11225 (+2298)	NA	NA	NA	17407 (-52)	17409 (-27995), 17408 (-27018), 17406 (+2374)	0.00152774	0.0660748	1.2301	1.78644	1.90412
Gbp10	F	0.352695	F2	4	Poised	Active	NA	NA	14157 (-3614)	7839 (-2503), 9756 (+36650), 9942 (+37742)	NA	NA	NA	NA	52203 (-3425), 52202 (+36692), 52201 (+37721), 52200 (+89593)	0.159244	0.170211	1.2936	1.3155	0.562395
Gbp6	F	0.415019	F2	4	Active	Active	4692 (-236)	NA	NA	9296 (-2140), 6773 (-280)	NA	NA	NA	NA	52207 (-8589), 52206 (-2172), 52205 (-222), 52204 (+970)	0.17592	0.116479	1.17432	1.1867	0.883452
Ifit1	F	0.475103	F2	4	Poised	Active	3140 (+44877), 3141 (+71400), 3142 (+75222), 3143 (+77761)	1175 (+44890)	NA	8526 (+71403), 7689 (+75153), 2716 (+77828), 10355 (+104255)	713 (+103429)	induced in male & female	NA	35149 (+15904), 35159 (+64503), 35167 (+104321)	35148 (-15), 35150 (+21550), 35151 (+25469), 35152 (+32858), 35153 (+34167), 35154 (+44199), 35155 (+44808), 35156 (+55671), 35157 (+56807), 35158 (+57779), 35160 (+67543), 35161 (+70019), 35162 (+71481), 35163 (+75242), 35164 (+76443), 35165 (+77740), 35166 (+84679)	0.172341	0.0195651	2.04149	1.50415	1.01584
Igfbp1	F	0.367643	F2	4	(< 5 kb gene)	(< 5 kb gene)	823 (-92268), 824 (-44935)	NA	14414 (-4858)	7647 (-61983), 9758 (-45005), 13108 (-2841)	196 (-76939)	induced in female	8567 (-76433)	NA	8568 (-63933), 8569 (-61926), 8570 (-60474), 8571 (-54902), 8572 (-53323), 8573 (-52350), 8574 (-49650), 8575 (-47917), 8576 (-46964), 8577 (-44750), 8578 (-36103), 8579 (-10093), 8580 (-9409), 8581 (-7681), 8582 (-4777), 8583 (-3771), 8584 (-2698), 8585 (-1049), 8586 (+239), 8587 (+1196), 8588 (+2034), 8589 (+2450), 8590 (+12813), 8591 (+13584)	0.209556	0.443698	0.844201	1.41697	1.39623
Mir6392	F	0.109481	F2	4	(< 5 kb gene)	(< 5 kb gene)	NA	NA	NA	NA	NA	NA	NA	NA	NA	0.466175	-0.151259	2.18785	5.93926	2.47313
Nt5e	F	0.256362	F2	4	Active	Active	6267 (+1235)	NA	15023 (+2878), 13802 (+39697)	12945 (+921), 12465 (+16915)	NA	NA	NA	70409 (-56596), 70410 (-53277), 70411 (-52705), 70414 (-32), 70416 (+2849), 70417 (+16920), 70419 (+39635)	70408 (-85834), 70412 (-51248), 70413 (-31027), 70415 (+1285), 70418 (+33790)	0.205279	0.377476	0.994395	1.04959	1.21551
Papss2	F	0.381249	F2	4	Active	Active	3124 (-109655), 3125 (-96927), 3126 (-76863), 3127 (-14736), 3128 (-48), 3129 (+7706), 3130 (+17501)	1576 (-87369)	14208 (+2437), 13519 (+31297)	10357 (-109649), 11931 (-96900), 9484 (-76871), 12569 (-72277), 8025 (-69411), 10416 (-68366), 10992 (-14609), 8115 (+7739), 8116 (+7745), 9408 (+17412)	709 (-92790), 710 (-87559)	no effect?	NA	35068 (-15786), 35070 (-53), 35071 (+1265), 35079 (+33204)	35050 (-113721), 35051 (-113277), 35052 (-112388), 35053 (-109578), 35054 (-96889), 35055 (-95977), 35056 (-95335), 35057 (-93070), 35058 (-91112), 35059 (-87719), 35060 (-84946), 35061 (-77051), 35062 (-72435), 35063 (-69373), 35064 (-68308), 35065 (-46581), 35066 (-24209), 35067 (-20294), 35069 (-5313), 35072 (+2315), 35073 (+7096), 35074 (+8517), 35075 (+11813), 35076 (+17379), 35077 (+28151),…	0.0422125	0.583719	0.82264	0.928398	0.623099
Pnpla3	F	0.219116	F2	4	Active	Active	2239 (-11587), 2240 (+926)	NA	14937 (-35956), 13862 (+912), 15037 (+2000)	10931 (-11609)	506 (-11647)	no effect	NA	24716 (-36063), 24717 (-34110), 24718 (-27876), 24720 (-5581), 24722 (+1939)	24719 (-11612), 24721 (+609), 24723 (+16382)	0.66711	0.0522556	3.44338	6.39856	5.25265
Prom1	F	0.0404304	F2	4	Poised	Poised	4565 (-116909), 4564 (-1426), 4563 (+51270), 4562 (+70656)	NA	14296 (+51213)	5317 (-122943), 13072 (+70696)	NA	NA	NA	50785 (-3644), 50782 (+51371), 50781 (+70694)	50791 (-123224), 50790 (-122026), 50789 (-116940), 50788 (-85783), 50787 (-64463), 50786 (-49865), 50784 (-1512), 50783 (+660), 50780 (+103462)	-0.0091979	0.0566111	0.783205	0.681624	1.16482
Rtn4	F	0.440988	F2	4	Active	Active	851 (-79550), 852 (+70037), 853 (+115670)	NA	NA	6627 (-79031), 4420 (+70037), 8841 (+115570)	206 (-82835)	no effect	NA	NA	9083 (-82928), 9084 (-79509), 9085 (-78356), 9086 (-714), 9087 (+1018), 9088 (+25780), 9089 (+65789), 9090 (+70066), 9091 (+115654)	0.162403	0.197987	0.553268	0.505606	0.842589
Serpina6	F	0.468457	F2	4	Active	Active	1427 (-8335), 1426 (-2178), 1425 (+1270)	435 (-8281)	NA	7356 (-3179), 6568 (-2082), 3117 (+802)	NA	NA	16043 (-8241)	NA	16042 (-5076), 16041 (-2729), 16040 (-1308), 16039 (+779)	0.14983	0.389804	3.77419	14.9233	6.64375
Slc16a7	F	0.47768	F2	4	Active	Active	756 (-601174), 755 (+448), 754 (+3980), 753 (+43437), 752 (+167712)	NA	14617 (+43550)	12474 (-604590), 6772 (-165735), 7349 (-161444), 10427 (-46766), 10316 (-26087), 6668 (+4128), 8472 (+58414), 11344 (+62860), 10100 (+167788)	187 (+59474)	no effect	NA	NA	8097 (-622893), 8096 (-620119), 8095 (-604657), 8094 (-601180), 8093 (-171511), 8092 (-165691), 8091 (-161347), 8090 (-60270), 8089 (-46940), 8088 (-42702), 8087 (-41261), 8086 (-26066), 8085 (-17531), 8084 (+290), 8083 (+1811), 8082 (+3887), 8081 (+6735), 8080 (+7212), 8079 (+43421), 8078 (+58438), 8077 (+62855), 8076 (+63315), 8075 (+63885), 8074 (+164110), 8073 (+167720), 8072 (+597454), 8071 …	0.172205	0.585593	0.818725	0.77399	0.919805
Slc22a26	F	0.0177346	F2	4	Poised	Active	3047 (-74109), 3046 (-65)	NA	15041 (-90596), 14577 (-27397), 13553 (+11790)	12014 (-74141), 4650 (-37), 3066 (+13848), 2676 (+27277), 4460 (+36788)	NA	NA	NA	34184 (-74149), 34183 (-27427), 34181 (+457), 34180 (+11842)	34185 (-90593), 34182 (-92), 34179 (+13901), 34178 (+27124), 34177 (+36862)	0.0147336	0.0415445	0.559925	0.522925	1.38995
Sult1a1	F	0.357806	F2	4	(< 5 kb gene)	(< 5 kb gene)	5607 (-5028), 5606 (-2532)	1465 (-4981), 667 (+7105)	NA	8600 (-12950), 5744 (-2564), 13293 (-243)	NA	NA	NA	62701 (+5980)	62710 (-13811), 62709 (-13089), 62708 (-4900), 62707 (-2614), 62706 (-302), 62705 (+885), 62704 (+4266), 62703 (+4714), 62702 (+5493), 62700 (+7621), 62699 (+8421)	0.223307	0.572219	1.22318	1.11252	1.17033
Sybu	F	0.0574751	F2	4	Poised	Active	2109 (+98169), 2108 (+109228)	NA	14861 (+40260), 15090 (+104248), 14839 (+111276), 14484 (+147558)	10404 (-36079), 12957 (+98039), 11888 (+109243)	NA	NA	NA	23240 (+303), 23239 (+39671), 23238 (+47456), 23236 (+50239), 23235 (+70787), 23234 (+98071), 23233 (+104204), 23232 (+109252), 23231 (+111299)	23237 (+48994), 23230 (+147597)	0.132562	0.227818	0.934273	0.863442	1.43808
Ugt1a1	F	0.444899	F2	4	NA	NA	NA	NA	NA	11478 (-4888)	NA	NA	NA	NA	1715 (-4900), 1716 (+1259), 1717 (+6296), 1718 (+7289)	-0.0643207	0.234607	1.04843	1.07709	0.845659
Ugt1a5	F	0.236929	F2	4	NA	NA	153 (+572), 154 (+6311), 155 (+20978)	456 (+6265)	NA	7041 (-33473)	36 (+6255)	NA	1711 (+6336)	NA	1701 (-61736), 1702 (-60098), 1703 (-56765), 1704 (-46507), 1705 (-30642), 1706 (-28574), 1707 (-25266), 1708 (-3128), 1709 (-57), 1710 (+554), 1712 (+13796)	0.169402	0.375079	1.9877	3.12042	2.66258
Zap70	F	0.459601	F2	4	Poised	Poised	43 (+113180)	NA	NA	NA	NA	NA	NA	NA	430 (+17147), 431 (+17852), 432 (+19081), 433 (+20646), 434 (+23048), 435 (+78230), 436 (+100073), 437 (+113203), 438 (+140880), 439 (+152851), 440 (+158459), 441 (+167237), 442 (+173086)	-0.0515832	0.105364	0.847566	1.09536	0.319195
Acot2	F	0.386246	F3	4	Active	Active	NA	NA	NA	NA	NA	NA	NA	15507 (+241)	15506 (-15587), 15508 (+11591)	-0.190946	0.358607	0.381068	0.637749	0.637217
Cables1	F	0.451198	F3	4	Active	Active	2852 (+9168), 2853 (+12678), 2854 (+19227), 2855 (+189531), 2856 (+236993), 2857 (+270737)	NA	15056 (+56289), 14057 (+270730)	12754 (-10355), 9173 (+9423), 12575 (+12636), 12611 (+19215)	643 (+236924)	no effect?	31615 (+237027)	31603 (+12684), 31604 (+16937), 31607 (+76464), 31608 (+76951), 31618 (+270054)	31595 (-181527), 31596 (-179057), 31597 (-44777), 31598 (-10321), 31599 (-2120), 31600 (+764), 31601 (+4003), 31602 (+9324), 31605 (+19236), 31606 (+21398), 31609 (+100757), 31610 (+108025), 31611 (+137591), 31612 (+139619), 31613 (+189532), 31614 (+225368), 31616 (+263147), 31617 (+266154), 31619 (+270606)	0.110375	0.435398	0.337339	0.26269	0.759834
Cd274	F	0.229856	F3	4	Poised	Active	NA	NA	13973 (+35811)	NA	NA	NA	NA	34894 (+2778)	34893 (-140), 34895 (+4660), 34896 (+23222), 34897 (+29034), 34898 (+35955)	0.341763	0.187116	0.408473	0.48154	0.649032
Cyp17a1	F	0.06634	F3	4	Active	Active	3203 (-309), 3202 (+14884), 3201 (+26663), 3200 (+72638)	NA	NA	8786 (-2780), 8450 (-231), 9031 (+4605), 10479 (+26662), 8892 (+71222)	NA	NA	NA	NA	35885 (-2780), 35884 (-92), 35883 (+2150), 35882 (+4556), 35881 (+10567), 35880 (+12631), 35879 (+14506), 35878 (+26668), 35877 (+27808), 35876 (+31274), 35875 (+44396), 35874 (+45479), 35873 (+53835), 35872 (+63186), 35871 (+71119), 35870 (+72639)	0.00816466	0.0383626	0.217992	0.68288	0.809034
Cyp2a22	F	0.0273971	F3	4	Poised	Active	5368 (+95363)	NA	14700 (-13878), 15065 (-7049), 13317 (-79)	2806 (-42538), 12171 (-11958), 12795 (+58297), 13080 (+97288)	NA	NA	NA	59703 (-14116), 59701 (-2346), 59700 (-33), 59694 (+95695)	59704 (-42505), 59702 (-13553), 59699 (+20522), 59698 (+22049), 59697 (+58408), 59696 (+60640), 59695 (+95192)	-0.010459	-0.00617005	0.523644	1.51447	0.948098
Cyp2c69	F	0.010638	F3	4	Inactive	Active	NA	277 (-37018), 156 (-23464), 458 (+49363)	14950 (-10200), 14877 (+65569)	NA	NA	NA	NA	35399 (-48817), 35396 (+17), 35395 (+1102), 35394 (+27828)	35398 (-23393), 35397 (-10196), 35393 (+65673)	0.00601403	0.0106986	0.281935	0.607216	0.815381
Cyp3a16	F	0.000730273	F3	4	Inactive	Poised	4892 (+41695)	NA	15074 (-109416), 15062 (+47170)	12913 (+4822), 12724 (+14998), 3226 (+41716)	1128 (+15039), 1127 (+38530), 1126 (+42569)	no effect	NA	54445 (-110152), 54444 (-109471), 54443 (-102488), 54442 (-17), 54441 (+4802), 54440 (+5524), 54439 (+14997), 54438 (+35859), 54437 (+38484), 54436 (+41705), 54435 (+47237), 54434 (+54089)	NA	0.000273088	-0.000354272	0.316261	0.973822	2.21879
Cyp3a44	F	0.00503273	F3	4	Inactive	Active	4893 (+5465)	NA	13693 (-28771), 13629 (+5217), 14883 (+68155), 14844 (+77219)	NA	1130 (-5692)	induced in male, suppressed in female	NA	54463 (-28890), 54462 (-2), 54461 (+5173), 54460 (+12353), 54459 (+62829), 54458 (+68131)	54464 (-61809)	0.000707636	0.00846192	0.177325	0.799513	1.22314
Gbp7	F	0.331589	F3	4	Active	Active	3972 (+98)	NA	NA	12454 (+247)	NA	NA	NA	NA	44703 (+33)	0.191046	0.315369	0.571223	0.494318	0.673784
Gm4477	F	0.429145	F3	4	(< 5 kb gene)	(< 5 kb gene)	NA	NA	NA	NA	NA	NA	NA	NA	56610 (+11153)	0.5985	0.245695	0.168166	0.61583	0.505669
Hamp2	F	0.103112	F3	4	(< 5 kb gene)	(< 5 kb gene)	5387 (-18689), 5386 (-16163), 5385 (+2380)	NA	15072 (-1384), 15020 (+6)	9231 (-18806)	NA	NA	NA	59983 (-1451), 59982 (-567), 59981 (-87), 59980 (+3472)	59985 (-17248), 59984 (-16124)	0.164873	-0.0215594	0.338361	1.56316	0.56374
Htra4	F	0.467161	F3	4	Poised	Active	NA	NA	13568 (+121)	NA	NA	NA	NA	NA	64206 (-60683), 64205 (-5391), 64204 (+156), 64203 (+10912)	-0.106535	0.428087	0.394629	0.815775	0.279969
Mme	F	0.488769	F3	4	Active	Active	3754 (+265019)	1077 (+518476)	NA	8406 (+44791), 12423 (+265001)	NA	NA	NA	NA	42641 (-101063), 42642 (-1359), 42643 (+11), 42644 (+121584), 42645 (+259142), 42646 (+265150), 42647 (+274915)	0.185844	0.29724	0.219025	0.583069	0.761493
Ncmap	F	0.335504	F3	4	NA	NA	NA	NA	14600 (+20747)	13253 (+27509), 11855 (+38569)	NA	NA	NA	NA	48624 (+20741), 48623 (+27567)	-0.0530677	0.0150399	0.555037	0.988727	1.1485
Nnmt	F	0.41928	F3	4	Poised	Active	6124 (-141430), 6123 (+19480)	NA	15032 (+232)	5783 (-195600), 8617 (-193304), 3209 (-140784), 11443 (-132436), 9920 (-124882), 11175 (-12973), 11864 (-7907), 11542 (-1218), 11896 (+8037), 2164 (+19437)	1394 (+19454)	induced in male & female	NA	NA	68917 (-221350), 68916 (-217241), 68915 (-214590), 68914 (-214128), 68913 (-195693), 68912 (-193665), 68911 (-192383), 68910 (-191156), 68909 (-190179), 68908 (-181934), 68907 (-179955), 68906 (-155437), 68905 (-148770), 68904 (-146974), 68903 (-144273), 68902 (-143465), 68901 (-141561), 68900 (-140089), 68899 (-135779), 68898 (-135204), 68897 (-134000), 68896 (-132558), 68895 (-127104), 68894 (-…	0.0348614	-0.0721152	0.492677	0.94721	2.19025
Rcan2	F	0.396159	F3	4	Poised	Poised	2708 (+56440), 2709 (+59613)	863 (+59535), 639 (+255562)	14534 (+1731)	11469 (-116971), 12865 (+45021), 10601 (+56441), 3452 (+265433)	606 (+59524)	induced in male & female	29833 (+255476), 29834 (+259613), 29836 (+269969)	29828 (+144), 29829 (+843)	29824 (-129820), 29825 (-117526), 29826 (-116998), 29827 (-102461), 29830 (+1749), 29831 (+56410), 29832 (+59466), 29835 (+265939)	-0.0706762	0.139994	0.389651	0.995196	2.24818
Tmem98	F	0.484436	F3	4	Poised	Active	NA	NA	14728 (-17934)	12137 (+8347)	NA	NA	NA	NA	11147 (-24226), 11148 (-1399), 11149 (-28), 11150 (+8190), 11151 (+11480), 11152 (+42927)	0.278624	0.0142134	0.334785	1.03226	1.22988
Ugt2b37	F	0.228216	F3	4	Poised	Poised	4635 (+58172), 4634 (+106758)	1100 (-79863), 675 (+58211)	NA	4138 (-98), 4246 (+106706)	1057 (+58279)	suppressed in male & female	NA	NA	51505 (-80585), 51504 (-78999), 51503 (-1221), 51502 (+58169), 51501 (+106682)	0.0255744	0.158926	0.271478	0.822442	1.31583
Cyp2c37	F	0.10899	F4	4	Poised	Active	NA	156 (-82191), 277 (-68637)	14950 (-95455)	NA	724 (-2752)	suppressed in female	NA	35399 (-56838), 35401 (-14)	35397 (-95459), 35398 (-82262), 35400 (-2744)	0.0499742	0.123372	0.368217	0.610165	0.579575
Cyp2c40	F	0.102246	F4	4	Inactive	Active	NA	458 (-24592)	14877 (-8386)	2304 (+60412)	NA	NA	NA	35395 (-72853), 35394 (-46127), 35391 (+1191)	35393 (-8282), 35392 (+19), 35390 (+27069), 35389 (+60624)	0.0438892	0.0798753	0.443762	0.487189	0.547102
Cyp3a41b	F	0.00276285	F4	4	Inactive	Inactive	NA	NA	13945 (-180753), 15040 (-57954), 15021 (-52507), 14965 (-13412), 14904 (-8448), 15074 (+5591)	NA	1129 (-50572)	NA	NA	54457 (-183143), 54456 (-180525), 54455 (-63137), 54454 (-58412), 54453 (-57683), 54452 (-52806), 54451 (-52501), 54450 (-50750), 54449 (-47825), 54448 (-13339), 54447 (-12518), 54446 (+57), 54445 (+4855), 54444 (+5536), 54443 (+12519)	NA	0.000820482	-0.000283469	0.078592	0.155727	0.534268
Eif4e3	F	0.445502	F4	4	Poised	Poised	5160 (+400500)	NA	NA	2358 (+364395), 12479 (+413801), 3613 (+460088), 3996 (+491198), 3605 (+492860), 1847 (+494757)	1194 (+459994), 1193 (+494697)	induced in male	57308 (+291614), 57304 (+364205), 57302 (+390800)	57307 (+296675)	57319 (+30), 57318 (+22745), 57317 (+33917), 57316 (+143649), 57315 (+145176), 57314 (+146312), 57313 (+181377), 57312 (+185043), 57311 (+277545), 57310 (+287525), 57309 (+287880), 57306 (+307251), 57305 (+328948), 57303 (+385969), 57301 (+394814), 57300 (+400418), 57299 (+413788), 57298 (+456371), 57297 (+457166), 57296 (+459232), 57295 (+460300), 57294 (+491199), 57293 (+493074), 57292 (+494652)	0.173278	0.0353215	0.243685	0.269333	0.752529
Fmo3	F	0.00552517	F4	4	Poised	Active	311 (-2580), 310 (+20724)	NA	14860 (+1459)	3180 (-2385), 2715 (+17842), 2632 (+20765)	82 (-1864)	induced in male, suppressed in female	NA	3290 (-24680), 3286 (-42), 3285 (+1564), 3284 (+14667)	3289 (-3298), 3288 (-2011), 3287 (-730), 3283 (+17990), 3282 (+20648), 3281 (+67637)	-0.000492121	0.00932537	0.13045	0.463121	0.521535
Gbp3	F	0.270014	F4	4	Poised	Active	NA	NA	14596 (+219)	NA	NA	NA	NA	NA	44704 (-19), 44705 (+667), 44706 (+27514)	0.252929	-0.0353731	0.330123	0.431907	0.734019
Gm12250	F	0.29377	F4	4	NA	NA	NA	NA	NA	NA	NA	NA	NA	NA	NA	0.0996282	-0.046251	0.28266	0.318838	0.164039
Gm4794	F	0.000601607	F4	4	Inactive	Inactive	487 (-34993), 486 (-32453), 485 (-30433)	NA	15070 (-70898), 14605 (-7314), 14959 (-5585)	9661 (-34936), 2809 (-32161)	117 (-35052), 116 (-32334), 115 (-7433)	supressed in female?	NA	5093 (-70866), 5092 (-68807), 5091 (-65226), 5090 (-35116), 5089 (-32393), 5088 (-7423), 5087 (-5584), 5086 (-4613)	NA	-0.000738702	-0.000197407	0.00276621	0.432164	0.607145
Got1	F	0.397491	F4	4	Active	Active	3184 (+8016), 3183 (+10473)	NA	14561 (-507)	10495 (+8279), 12580 (+10608), 12872 (+25596)	NA	NA	NA	35634 (-60343), 35619 (+27768), 35616 (+48798)	35633 (-56819), 35632 (-54649), 35631 (-46541), 35630 (-5906), 35629 (-1861), 35628 (-119), 35627 (+3525), 35626 (+4030), 35625 (+8018), 35624 (+10473), 35623 (+12139), 35622 (+13337), 35621 (+25544), 35620 (+26982), 35618 (+28479), 35617 (+45520), 35615 (+60465), 35614 (+61960), 35613 (+62273)	0.161534	0.181225	0.43154	0.391785	0.222377
Hao2	F	0.0435679	F4	4	Poised	Active	3843 (-153201)	NA	NA	9563 (-153131), 7655 (-40811), 9409 (-39492), 7783 (-23532), 12958 (+24769)	895 (+4608), 894 (+24823)	NA	NA	43690 (-40929), 43689 (-39457), 43688 (-38759), 43685 (+13)	43693 (-153169), 43692 (-101027), 43691 (-82731), 43687 (-23705), 43686 (-22585), 43684 (+4876), 43683 (+24804)	0.0390052	0.008803	0.308623	0.151206	0.590984
Hexb	F	0.31083	F4	4	Poised	Active	1725 (-7101)	NA	15083 (+18066)	NA	NA	NA	NA	19111 (-5712), 19109 (+4742), 19106 (+22353)	19114 (-36742), 19113 (-26032), 19112 (-7186), 19110 (+155), 19108 (+7769), 19107 (+17914)	0.0687329	0.112651	0.250464	0.313309	0.612001
Klhl13	F	0.447241	F4	4	NA	NA	NA	NA	NA	NA	NA	NA	NA	NA	72034 (-124722), 72033 (-80279)	0.0374174	0.167121	0.382132	0.272532	0.435665
Mmd2	F	0.372661	F4	4	Poised	Poised	NA	NA	NA	12882 (-12750), 8936 (+10919), 7991 (+15580), 13032 (+21577)	NA	NA	NA	NA	54274 (-12855), 54273 (-6033), 54272 (-5209), 54271 (+4247), 54270 (+10839), 54269 (+11806), 54268 (+15572), 54267 (+19077), 54266 (+21511), 54265 (+51224), 54264 (+57707)	-0.11979	-0.163522	0.482335	0.400716	0.475471
Oat	F	0.454365	F4	4	Active	Active	NA	NA	14001 (+4706)	5535 (+1494)	NA	NA	NA	63001 (-9448)	63002 (-13417), 63000 (+252), 62999 (+1580), 62998 (+4767), 62997 (+6123), 62996 (+24657), 62995 (+127709), 62994 (+140694), 62993 (+146945), 62992 (+152649), 62991 (+163588), 62990 (+217449), 62989 (+218031), 62988 (+236827), 62987 (+237816), 62986 (+250250)	0.145129	-0.0194123	0.303067	0.628174	0.364258
Orm3	F	0.212559	F4	4	(< 5 kb gene)	(< 5 kb gene)	NA	NA	NA	9763 (-9074)	NA	NA	NA	NA	46401 (-8492), 46402 (-7402), 46403 (-5825), 46404 (-4985), 46405 (-1710), 46406 (+594)	0.0775677	0.0784388	0.244213	0.306214	1.87525
Sh2d4a	F	0.407757	F4	4	Active	Active	NA	NA	14299 (-181442), 14091 (+3204)	11970 (-250868), 9108 (-237586), 11924 (-216619), 7622 (-194639), 8436 (-193321), 4699 (-185473)	NA	NA	NA	NA	65119 (-289904), 65120 (-279571), 65121 (-275551), 65122 (-268194), 65123 (-265917), 65124 (-264681), 65125 (-260260), 65126 (-257313), 65127 (-251062), 65128 (-237708), 65129 (-237249), 65130 (-236653), 65131 (-229290), 65132 (-227705), 65133 (-220164), 65134 (-216782), 65135 (-214060), 65136 (-194576), 65137 (-193416), 65138 (-185379), 65139 (-181531), 65140 (-162319), 65141 (-158831), 65142 (-…	-0.0416854	0.229793	0.290579	0.199568	0.570443
Slc22a27	F	0.0264212	F4	4	Poised	Poised	3048 (-2807), 3047 (+89251)	1717 (-131921)	15041 (+72764), 14577 (+135963)	13299 (-2865), 12014 (+89219)	NA	NA	NA	34187 (-2860), 34186 (-110), 34184 (+89211), 34183 (+135933)	34185 (+72767)	0.0355262	0.024945	0.403914	0.402472	1.44009
Slc22a29	F	0.101033	F4	4	Inactive	Poised	NA	NA	13439 (-180322)	9812 (-147773)	NA	NA	NA	34189 (-43832), 34188 (-33667)	NA	0.140201	0.0308334	0.033584	0.153998	0.399241
Slco1a4	F	0.290903	F4	4	Active	Active	NA	NA	NA	NA	NA	NA	58727 (-98609)	58719 (-10640)	58726 (-52933), 58725 (-30737), 58724 (-23586), 58723 (-22142), 58722 (-20741), 58721 (-20047), 58720 (-12755), 58718 (-10085), 58717 (+47526)	0.161109	0.135683	0.400193	0.23312	0.484643
Sult3a1	F	0.000290227	F4	4	Inactive	Active	485 (-51387), 486 (-49367), 487 (-46827)	NA	14959 (-76235), 14605 (-74506), 15070 (-10922)	2809 (-49659), 9661 (-46884)	115 (-74387), 116 (-49486), 117 (-46768)	suppressed in female	NA	5087 (-76236), 5088 (-74397), 5089 (-49427), 5090 (-46704), 5091 (-16594), 5092 (-13013), 5093 (-10954), 5094 (-3718)	5095 (+2289)	-0.000160041	-0.000124058	0.00836925	0.261776	0.412751
Tox	F	0.175361	F4	4	Poised	Active	NA	NA	14450 (+81964), 14408 (+135336)	7833 (-205028), 6610 (+71539), 3701 (+76412)	931 (+76313)	induced in male & female	NA	45091 (+1866), 45090 (+44478), 45083 (+81730)	45099 (-206046), 45098 (-205140), 45097 (-156008), 45096 (-153643), 45095 (-153058), 45094 (-351), 45093 (+512), 45092 (+1213), 45089 (+53395), 45088 (+65610), 45087 (+71512), 45086 (+74232), 45085 (+76394), 45084 (+77292), 45082 (+82139), 45081 (+105621), 45080 (+146202), 45079 (+146510), 45078 (+278139), 45077 (+308479), 45076 (+475792), 45075 (+477606)	0.0806978	0.0414317	0.353665	0.204254	0.423336
Atp6vod2	F	0.085271	F5	4	Poised	Active	4036 (-73657), 4035 (-54011), 4034 (-3475)	NA	NA	NA	939 (-3320)	induced in male, suppressed in female	NA	NA	NA	0.0226765	0.0631637	0.214493	0.112186	0.228842
Sult1d1	F	0.399567	F5	4	Active	Active	NA	NA	NA	4532 (-4265)	1060 (-5538)	no effect	NA	NA	51528 (-21090), 51527 (-11550), 51526 (-4713), 51525 (-4486), 51524 (-3942), 51523 (-6), 51522 (+1519)	0.0259669	0.0839867	0.223016	0.108911	0.348167
Il2rg	F	0.467431	F4	7	(< 5 kb gene)	(< 5 kb gene)	NA	NA	NA	NA	NA	NA	NA	NA	NA	0.285347	-0.200694	0.390137	0.404424	0.885584
Cxcl13	F	0.11393	F5	Partial	(< 5 kb gene)	(< 5 kb gene)	4674 (+170073)	NA	NA	12097 (+203765)	1067 (+147948)	induced in male & female?	51876 (-18503), 51879 (+52353)	NA	51877 (+46571), 51878 (+51611), 51880 (+147919), 51881 (+203659)	0.0925544	-0.00352076	0.037631	0.0586387	0.137046
Cyp2b13	F	0.0018792	F5	Partial	Inactive	Active	5364 (-141655), 5365 (-6295), 5366 (+21258)	1225 (+21216)	14823 (+44827), 15077 (+45596)	12106 (-159148)	1248 (-145202), 1249 (-74340), 1250 (-37630), 1251 (-6400), 1252 (+82093)	induced in male, suppressed in female	NA	59662 (-80184), 59664 (-41434), 59667 (-679), 59668 (-63)	59663 (-72995), 59665 (-37652), 59666 (-6254), 59669 (+21267), 59670 (+82089)	0.000778262	0.000294992	0.0442183	0.0188422	0.0466723
Serpinb1a	F	0.110096	F5	Partial	Poised	Poised	1552 (+26489)	NA	NA	2311 (+26394), 8581 (+39320)	351 (+25971)	suppressed in male & female	NA	NA	17329 (-13), 17328 (+1714), 17327 (+23412), 17326 (+26303), 17325 (+29256), 17324 (+39329)	0.0743597	0.109057	0.13371	0.184437	0.183068
Sult2a1	F	0.000686796	F5	Partial	Inactive	Inactive	NA	NA	14949 (+23114)	NA	1239 (+23252)	NA	NA	59245 (+20127), 59244 (+23264), 59243 (+85541)	NA	-0.00877985	-0.00865291	-0.00843231	-0.00776687	0.0512417
Sult2a2	F	0.000231539	F5	Partial	Inactive	Poised	NA	NA	14949 (+80790)	NA	1238 (-95737), 1239 (+80652)	induced in male?	NA	59239 (-68799), 59240 (-55168), 59242 (-88), 59243 (+18363), 59244 (+80640), 59245 (+83777)	59236 (-95726), 59237 (-95344), 59238 (-77346), 59241 (-10856)	-0.0132828	-0.0132828	-0.0130595	-0.00999199	0.115936
Sult2a5	F	0.000166101	F5	Partial	Inactive	Poised	NA	NA	NA	NA	1238 (+13742)	NA	NA	59239 (+40680), 59240 (+54311)	59236 (+13753), 59237 (+14135), 59238 (+32133), 59241 (+98623)	-0.0516991	-0.0516991	-0.0516991	-0.0501977	0.0329681
Sult2a6	F	0.00118137	F5	Partial	Inactive	Inactive	5331 (+39347)	NA	14902 (-52947)	4826 (-184746), 2054 (-183705)	1241 (-183829), 1240 (-54011)	NA	NA	59253 (-53959), 59252 (-52890), 59251 (+39584), 59250 (+51256), 59249 (+52249), 59248 (+123173)	59259 (-184692), 59258 (-183642), 59257 (-182750), 59256 (-181124), 59255 (-141813), 59254 (-62564)	-0.0958041	-0.0958041	-0.0958041	-0.0915477	0.0677812
Gbp2	F	0.333609	F4	3	Poised	Active	NA	NA	NA	8088 (-408)	NA	NA	NA	44708 (+27423)	44707 (-31)	0.126522	-0.032699	0.210075	0.106213	0.645223
Il1B	F	0.311574	F4	3	Inactive	Inactive	3492 (-158371)	NA	NA	NA	NA	NA	NA	NA	39853 (-158396), 39852 (-144036), 39851 (-143132), 39850 (-131728), 39849 (-37476), 39848 (-22624), 39847 (-13101), 39846 (-2376), 39845 (+30690), 39844 (+32676), 39843 (+40357)	0.19951	0.02109	0.12654	0.134808	0.663389
Plek	F	0.433487	F4	3	Inactive	Inactive	NA	NA	NA	NA	NA	NA	NA	8815 (-4401)	8814 (+3599), 8813 (+31516)	0.0683198	-0.0822749	0.124441	-0.0349762	0.879022
H2-Q1	F	0.223755	F5	3	(< 5 kb gene)	(< 5 kb gene)	NA	NA	NA	6790 (-18641)	NA	NA	NA	NA	29656 (-45598), 29657 (-18541), 29658 (-17), 29659 (+11090)	0.0535973	-0.0479215	0.0819777	-0.00765151	0.228109
Marco	F	0.132514	F5	3	Inactive	Inactive	NA	NA	NA	NA	48 (-89966)	induced in female	NA	NA	NA	0.1169	0.0974459	0.0753497	0.0500965	0.223579
Tgtp1	F	0.168365	F5	3	NA	NA	NA	NA	14661 (-82)	NA	NA	NA	NA	NA	9477 (-68)	0.147913	-0.000720011	0.0185799	0.0540113	0.201751
Tgtp2	F	0.171739	F5	3	NA	NA	NA	NA	NA	NA	NA	NA	NA	NA	NA	0.163541	-0.00306823	0.00481011	0.0531372	0.219516
Cyp3a41a	F	0.00737377	F4	1	Inactive	Inactive	4893 (-80273)	NA	13629 (-80521), 14883 (-17583), 14844 (-8519), 13945 (+5360), 15040 (+128159), 15021 (+133606), 14965 (+172701), 14904 (+177665)	NA	1129 (+135541)	no effect	NA	54461 (-80565), 54460 (-73385), 54459 (-22909), 54458 (-17607), 54457 (+2970), 54456 (+5588), 54455 (+122976), 54454 (+127701), 54453 (+128430), 54452 (+133307), 54451 (+133612), 54450 (+135363), 54449 (+138288), 54448 (+172774), 54447 (+173595)	NA	0.00072665	-0.000891256	0.121203	0.1895	0.718471
Ankrd55	F	0.299104	NR	NR	Active	Poised	1762 (+28630)	1259 (-382969), 138 (-5630), 1460 (-137), 1064 (+102955)	13417 (-309798), 14086 (-157761), 13418 (+28610)	4997 (-351614), 4809 (-304716), 12347 (-221011), 11618 (-173347), 13178 (-165318), 11735 (-135205), 9989 (+47087), 1795 (+65934), 12603 (+175174)	399 (-92018)	no effect?	19509 (-382936), 19532 (-5786), 19533 (-242)	19527 (-158030)	19502 (-471765), 19503 (-469850), 19504 (-431822), 19505 (-427316), 19506 (-425909), 19507 (-416399), 19508 (-393445), 19510 (-368836), 19511 (-351841), 19512 (-347454), 19513 (-309730), 19514 (-304575), 19515 (-295847), 19516 (-291347), 19517 (-286964), 19518 (-233272), 19519 (-230046), 19520 (-220952), 19521 (-216836), 19522 (-199895), 19523 (-188348), 19524 (-187626), 19525 (-173360), 19526 (-…	-0.00434237	0.0679216	0.014826	-0.153803	-0.0155744
Ccl5	F	0.358364	NR	NR	(< 5 kb gene)	(< 5 kb gene)	NA	NA	NA	NA	NA	NA	11226 (-33503)	NA	11225 (-32096), 11224 (-26081), 11223 (-4460)	0.434439	-0.0124215	0.165062	0.306943	0.0926052
Dleu2	F	0.459826	NR	NR	Active	Active	NA	NA	NA	NA	NA	NA	NA	NA	NA	-0.02993	0.134285	0.105016	0.163162	0.171738
Evc	F	0.380758	NR	NR	Poised	Poised	NA	NA	NA	NA	NA	NA	NA	50661 (+5643)	NA	0.144073	0.0976638	0.263232	0.246079	0.370881
Fbxl21	F	0.46655	NR	NR	Active	Active	NA	NA	NA	NA	NA	NA	NA	NA	18282 (-127), 18283 (+492)	0.257552	0.0202871	0.00335452	0.0203943	0.135084
Gm4841	F	0.0949068	NR	NR	(< 5 kb gene)	(< 5 kb gene)	NA	NA	13426 (+57079)	11853 (+30132), 5347 (+34331), 7215 (+39929), 13195 (+56195), 6537 (+59160)	661 (+52243)	NA	32846 (+39941)	NA	32851 (+20421), 32850 (+21066), 32849 (+29072), 32848 (+29559), 32847 (+30184), 32845 (+45483), 32844 (+47580), 32843 (+48119), 32842 (+56267), 32841 (+57105), 32840 (+57738), 32839 (+59207)	0.150471	-0.0517497	0.00382419	-0.00627579	0.0409876
Lrtm1	F	0.267199	NR	NR	Poised	Active	1825 (-368431)	NA	13753 (-378974), 14947 (-248128)	8098 (-368648), 10733 (-356485), 11659 (-240282), 4921 (-2034)	NA	NA	20297 (-356396)	20307 (-19461), 20310 (-170)	20289 (-511557), 20290 (-510535), 20291 (-379004), 20292 (-369428), 20293 (-368353), 20294 (-364705), 20295 (-361306), 20296 (-360847), 20298 (-342494), 20299 (-248239), 20300 (-242845), 20301 (-242304), 20302 (-240265), 20303 (-169199), 20304 (-94489), 20305 (-29647), 20306 (-21431), 20308 (-3308), 20309 (-2020), 20311 (+12563), 20312 (+89438), 20313 (+654457)	0.167174	-0.0908366	-0.0482778	-0.084765	0.346835
Pcp4l1	F	0.334152	NR	NR	Poised	Active	342 (+27243)	NA	NA	10336 (-8295), 11915 (-7337), 11484 (+27146)	93 (+27207)	suppressed in female	NA	3579 (+3)	3581 (-8209), 3580 (-7417), 3578 (+16610), 3577 (+27175), 3576 (+36394), 3575 (+36712)	-0.116406	0.106118	0.0868163	0.0585056	0.145788
Raet1e	F	0.423145	NR	NR	NA	NA	NA	NA	NA	NA	NA	NA	NA	NA	NA	0.0470705	0.134789	0.118471	-0.304209	0.0423769
Rian	F	0.495189	NR	NR	NA	NA	NA	NA	NA	NA	NA	NA	NA	NA	NA	-0.0837373	0.0474787	0.097937	-0.284283	0.132244
Sult2a3	F	0.000508448	NR	NR	Inactive	Poised	5331 (-92476)	NA	NA	NA	NA	NA	NA	59251 (-92239), 59250 (-80567), 59249 (-79574), 59248 (-8650)	59247 (-121)	-0.140515	-0.140515	-0.140515	-0.140515	-0.120678
Xist	F	0.000931573	NR	NR	NA	NA	NA	NA	NA	NA	NA	NA	NA	NA	NA	-0.000196821	-0.00010908	-8.18243e-05	-0.000166057	0.000262739
Arl13b	F	0.498766	STEM filtered	3	Active	Active	NA	NA	NA	NA	NA	NA	NA	NA	27534 (+118), 27533 (+1448), 27532 (+1909), 27531 (+14377)	0.102702	0.40651	0.0198593	-0.081922	0.432227
Bc021614	F	0.165665	STEM filtered	3	(< 5 kb gene)	(< 5 kb gene)	3028 (-690)	NA	NA	8977 (-12336), 11259 (-11393), 3863 (-459)	684 (-9869)	suppressed in male & female	NA	NA	33852 (-12321), 33851 (-11289), 33850 (-9548), 33849 (-7153), 33848 (-1655), 33847 (-390), 33846 (+484), 33845 (+1552), 33844 (+3362), 33843 (+4504), 33842 (+9246)	0.320844	-0.0321721	0.133429	0.135935	0.127118
Ccl2	F	0.223968	STEM filtered	3	(< 5 kb gene)	(< 5 kb gene)	NA	NA	NA	NA	NA	NA	11168 (-24531)	NA	11166 (-39186), 11167 (-28613), 11169 (-20315), 11170 (-15577), 11171 (-3308), 11172 (-2481), 11173 (-25)	0.0435083	0.0823936	0.449338	0.0915512	0.953028
Ccrn4l	F	0.43388	STEM filtered	6	Active	Active	3726 (-233411), 3727 (-64987), 3728 (+9299)	NA	13994 (-233513)	11007 (-204352), 7606 (-67410), 1989 (-64906), 7404 (-26183), 5912 (-21529), 12139 (+9204)	863 (-65033)	no effect	NA	NA	42356 (-335548), 42357 (-319049), 42358 (-234322), 42359 (-233482), 42360 (-204756), 42361 (-204264), 42362 (-105545), 42363 (-102128), 42364 (-73098), 42365 (-69340), 42366 (-68641), 42367 (-67535), 42368 (-64860), 42369 (-39540), 42370 (-38936), 42371 (-25977), 42372 (-24250), 42373 (-23914), 42374 (-23390), 42375 (-22101), 42376 (-20560), 42377 (-19357), 42378 (+433), 42379 (+3766), 42380 (+48…	-0.376522	-0.592724	0.720692	0.832409	-0.106966
Cd300e	F	0.454863	STEM filtered	3	Inactive	Inactive	NA	NA	NA	NA	NA	NA	NA	NA	12997 (-49986), 12996 (-9833)	0.778641	0.223957	0.291166	0.165059	0.783193
Cyp2c54	F	0.461544	STEM filtered	1	Active	Active	3166 (-70)	NA	NA	NA	725 (-149)	suppressed in male & female	NA	NA	35402 (-71)	0.265867	0.465805	0.161504	0.233644	-0.0667731
Gbp5	F	0.260324	STEM filtered	3	Poised	Poised	NA	NA	14344 (-2884)	1919 (-37999)	NA	NA	NA	NA	44696 (-75236), 44697 (-72593), 44698 (-56993), 44699 (-53567), 44700 (-47790), 44701 (-6294), 44702 (-3072)	0.143522	-0.0145986	0.29022	0.113785	0.450572
Lilrb4	F	0.430369	STEM filtered	3	Inactive	Inactive	NA	NA	NA	NA	NA	NA	NA	NA	NA	0.521818	-0.0486937	-0.0135635	-1.1872e-05	0.581614
Prom2	F	0.147052	STEM filtered	3	Inactive	Poised	NA	NA	NA	NA	NA	NA	NA	NA	NA	0.026954	0.173881	0.336478	0.00861811	0.37474
Vldlr	F	0.2567	STEM filtered	3	Poised	Active	NA	NA	13805 (+18625)	NA	NA	NA	NA	34814 (-40655), 34815 (-399), 34818 (+1631), 34819 (+16215), 34820 (+18704), 34821 (+95446)	34816 (+369), 34817 (+817)	0.284386	0.399155	0.375446	0.0646795	0.528193

## Sheet: Table S4
Table S4. 62 Stringent sex-independent genes (FPKM >1, EdgeR p>0.1, FC <1.2) that are responsive to continuous GH (EdgeR adjusted p<0.05, FC >2). Shown are the EdgeR differential expression results for control males vs control females and for cGH-treated males compared to sham-treated males. Genes marked in yellow consistently respond to continuous GH for more than one time-point with a maximal F…
				Control Male/Control Female					cGH 10h Males/Sham treated males					cGH 1 day Males/Sham treated males					cGH 4 day Males/Sham treated males					cGH 7 day Males/Sham treated males					cGH 14 day Males/Sham treated males
TFS	Gene	Accession	GO terms	Fold Change	FPKM Female	FPKM Male	Max.FPKM	Adjusted p value	Ratio	Fold Change	FPKM Sham males	FPKM GH 10H	Adjusted p value	Ratio	Fold Change	FPKM Sham males	FPKM GH 1D	Adjusted p value	Ratio	Fold Change	FPKM Sham males	FPKM GH 4D	Adjusted p value	Ratio	Fold Change	FPKM Sham males	FPKM GH 7D	Adjusted p	Ratio	Fold Change	FPKM Sham males	FPKM GH 14D	Adjusted p	Response time-point	Max Fold Change
62.0111	Cyp2c44	NM_001001446 NM_001167905	monooxygenase activity (GO:0004497); obsolete microsome (GO:0005792); biological_process (GO:0008150); arachidonic acid epoxygenase activity (GO:0008392); oxidoreductase activity (GO:0016491); metal ion binding (GO:0046872); oxidation-reduction process (GO:0055114)	1.10904	37.7163	40.4238	40.4238	1	2.04737	2.04737	24.0717	50.4166	0.0183462	3.38685	3.38685	24.0717	78.0898	4.28e-07	2.61117	2.61117	24.0717	60.4772	0.000188856	2.74982	2.74982	24.0717	60.1784	4.76e-06	2.19505	2.19505	24.0717	53.2961	0.000398623	10h	12.9903
62.0111	Mt1	NM_013602	copper ion binding (GO:0005507); lysosome (GO:0005764); cytosol (GO:0005829); cellular metal ion homeostasis (GO:0006875); cellular zinc ion homeostasis (GO:0006882); nitric oxide mediated signal transduction (GO:0007263); zinc ion binding (GO:0008270); detoxification of copper ion (GO:0010273); metal ion binding (GO:0046872)	-1.06101	179.894	162.996	179.894	1	6.20104	6.20104	11.4574	73.3517	2.35e-09	8.7281	8.7281	11.4574	96.9693	1.26e-13	12.2591	12.2591	11.4574	136.131	6.59e-18	9.03441	9.03441	11.4574	94.3659	6.95e-15	18.7836	18.7836	11.4574	218.826	4.46e-25	10h	55.0063
62.0111	Mt2	NM_008630	cellular zinc ion homeostasis (GO:0006882); nitric oxide mediated signal transduction (GO:0007263); zinc ion binding (GO:0008270); detoxification of copper ion (GO:0010273); metal ion binding (GO:0046872)	1.07664	158.645	164.182	164.182	1	5.22341	5.22341	9.16249	49.0638	2.13e-07	10.377	10.377	9.16249	91.3485	4.39e-16	8.28461	8.28461	9.16249	73.2231	7.74e-17	7.9394	7.9394	9.16249	65.9203	2.53e-13	14.1026	14.1026	9.16249	131.132	9.8e-15	10h	45.927
60.0021	Dio1	NM_007860	thyroxine 5'-deiodinase activity (GO:0004800); endoplasmic reticulum (GO:0005783); obsolete microsome (GO:0005792); selenium binding (GO:0008430); membrane (GO:0016020); integral component of membrane (GO:0016021); oxidoreductase activity (GO:0016491); hormone biosynthetic process (GO:0042446); oxidation-reduction process (GO:0055114)	1.15703	12.6779	14.1365	14.1365	1	1.56724	1.56724	9.01173	14.3161	0.374623	0.35395	-2.82526	9.01173	3.05509	0.0455027	2.27231	2.27231	9.01173	19.609	6.98e-05	3.60277	3.60277	9.01173	29.0165	0.00274813	2.70514	2.70513	9.01173	24.3995	2.48e-09	1d	7.3222
60.0011	Upp2	NM_029692 NM_001289659 NM_001289660	catalytic activity (GO:0003824); uridine phosphorylase activity (GO:0004850); cytoplasm (GO:0005737); nucleoside metabolic process (GO:0009116); nucleotide catabolic process (GO:0009166); transferase activity (GO:0016740); transferase activity, transferring glycosyl groups (GO:0016757); transferase activity, transferring pentosyl groups (GO:0016763)	-1.14078	37.1018	31.3563	37.1018	0.889436	1.58313	1.58313	11.5355	18.7047	0.121333	2.37807	2.37807	11.5355	26.3473	3.27e-08	4.80303	4.80303	11.5355	53.0904	1.73e-21	6.76187	6.76187	11.5355	70.7671	2.78e-41	3.15038	3.15038	11.5355	36.5935	7.69e-09	1d	18.6765
56.0002	Phlda1	NM_009344	nucleus (GO:0005634); cytoplasm (GO:0005737); apoptotic process (GO:0006915); membrane (GO:0016020); cytoplasmic vesicle (GO:0031410); FasL biosynthetic process (GO:0045210)	1.18198	19.3679	22.1054	22.1054	0.749686	0.668081	-1.49683	24.509	16.6393	0.0969099	0.816468	-1.22479	24.509	19.2795	1	0.460181	-2.17306	24.509	10.7773	1.21e-09	0.483163	-2.06969	24.509	10.6609	0.000428296	0.398688	-2.50823	24.509	9.82111	3.43e-13	4d	-9.47259
56.0002	Smad9	NM_019483	Mullerian duct regression (GO:0001880); transcription factor activity, sequence-specific DNA binding (GO:0003700); protein binding (GO:0005515); intracellular (GO:0005622); nucleus (GO:0005634); transcription factor complex (GO:0005667); cytoplasm (GO:0005737); regulation of transcription, DNA-templated (GO:0006355); protein phosphorylation (GO:0006468); transforming growth factor beta receptor s…	1.17045	1.11453	1.25784	1.25784	0.376855	0.778491	-1.28454	1.36073	1.08835	1	0.764172	-1.30861	1.36073	1.00481	0.601231	0.351148	-2.8478	1.36073	0.460835	7.7e-09	0.243572	-4.10556	1.36073	0.298392	4.68e-13	0.184311	-5.42561	1.36073	0.255861	4.78e-17	4d	-14.9721
56.0001	Aldh1a7	NM_011921	3-chloroallyl aldehyde dehydrogenase activity (GO:0004028); aldehyde dehydrogenase (NAD) activity (GO:0004029); cytoplasm (GO:0005737); metabolic process (GO:0008152); oxidoreductase activity (GO:0016491); benzaldehyde dehydrogenase (NAD+) activity (GO:0018479); retinoic acid metabolic process (GO:0042573); retinal metabolic process (GO:0042574); identical protein binding (GO:0042802); protein ho…	1.01789	45.253	44.4143	45.253	1	1.2187	1.2187	43.8406	54.5054	0.325289	1.11745	1.11745	43.8406	46.9281	0.953091	2.81375	2.81375	43.8406	117.429	7.17e-09	4.81618	4.81618	43.8406	190.675	5.71e-59	2.5568	2.5568	43.8406	112.659	6.44e-13	4d	12.5229
56.0001	Slc16a6	NM_134038 NM_001029842	molecular_function (GO:0003674); cellular_component (GO:0005575); biological_process (GO:0008150); integral component of membrane (GO:0016021)	-1.11454	1.03584	0.890441	1.03584	0.968791	1.34468	1.34468	1.20068	1.63171	0.955294	0.964583	-1.03672	1.20068	1.09297	1	2.74539	2.74539	1.20068	3.1309	1.57e-11	3.73767	3.73767	1.20068	4.01844	1.33e-19	2.81738	2.81738	1.20068	3.35593	9.93e-12	4d	9.60841
56.0001	Slc6a9	NM_008135	amino acid transmembrane transport (GO:0003333); sodium:amino acid symporter activity (GO:0005283); neurotransmitter:sodium symporter activity (GO:0005328); integral component of plasma membrane (GO:0005887); transport (GO:0006810); neurotransmitter transport (GO:0006836); amino acid transport (GO:0006865); amino acid transmembrane transporter activity (GO:0015171); glycine transmembrane transpor…	1.18829	3.39396	3.88314	3.88314	0.27785	1.30052	1.30052	3.70671	4.93668	0.297553	1.93811	1.93811	3.70671	6.89595	1.57e-07	3.21309	3.21309	3.70671	11.3532	5.95e-10	6.05722	6.05722	3.70671	20.3125	7.01e-49	2.98248	2.98248	3.70671	11.0535	4.52e-10	4d	15.4914
56.0001	Vnn1	NM_011704	acute inflammatory response (GO:0002526); chronic inflammatory response (GO:0002544); extracellular space (GO:0005615); plasma membrane (GO:0005886); nitrogen compound metabolic process (GO:0006807); inflammatory response (GO:0006954); membrane (GO:0016020); integral component of membrane (GO:0016021); single organismal cell-cell adhesion (GO:0016337); hydrolase activity (GO:0016787); hydrolase a…	-1.15447	1.19205	0.992454	1.19205	1	0.779781	-1.28241	0.789759	0.635553	1	0.727559	-1.37446	0.789759	0.557023	0.970606	2.00416	2.00416	0.789759	1.53725	0.00150654	4.0614	4.0614	0.789759	2.92134	7.06e-06	4.2251	4.2251	0.789759	3.40518	3.32e-17	4d	7.6338
48	C1rb	NM_001113356	obsolete complement component C1r activity (GO:0003815); serine-type endopeptidase activity (GO:0004252); obsolete chymotrypsin activity (GO:0004263); obsolete trypsin activity (GO:0004295); calcium ion binding (GO:0005509); extracellular region (GO:0005576); extracellular space (GO:0005615); proteolysis (GO:0006508); immune response (GO:0006955); complement activation (GO:0006956); complement ac…	-1.03772	4.14667	3.84364	4.14667	1	0.714857	-1.39888	5.55826	4.0355	1	0.449926	-2.22259	5.55826	2.3926	0.0586438	0.46447	-2.15299	5.55826	2.46446	0.0525586	0.401225	-2.49237	5.55826	2.0173	0.0095077	0.338721	-2.95228	5.55826	1.8996	0.00175274	7d	-11.2191
48	Col15a1	NM_009928	structural molecule activity (GO:0005198); binding (GO:0005488); protein binding (GO:0005515); extracellular region (GO:0005576); proteinaceous extracellular matrix (GO:0005578); collagen trimer (GO:0005581); basement membrane (GO:0005604); extracellular space (GO:0005615); cell adhesion (GO:0007155); extracellular matrix structural constituent conferring tensile strength (GO:0030020); extracellu…	-1.18605	1.42326	1.14868	1.42326	0.328021	1.01029	1.01029	1.49478	1.549	1	1.43866	1.43866	1.49478	2.05837	0.0331082	1.94265	1.94265	1.49478	2.776	0.000845834	2.27148	2.27148	1.49478	3.0852	7.15e-13	2.35221	2.35221	1.49478	3.58059	8.05e-18	7d	9.01529
48	Cp	NM_007752 NM_001276248 NM_001276250	ferroxidase activity (GO:0004322); copper ion transmembrane transporter activity (GO:0005375); copper ion binding (GO:0005507); extracellular region (GO:0005576); extracellular space (GO:0005615); transport (GO:0006810); ion transport (GO:0006811); copper ion transport (GO:0006825); oxidoreductase activity (GO:0016491); anchored component of plasma membrane (GO:0046658); response to copper ion (G…	1.05154	124.347	125.957	125.957	1	1.06585	1.06585	118.062	128.298	1	1.17843	1.17843	118.062	132.978	0.516302	1.66684	1.66684	118.062	188.146	3.32e-06	2.33293	2.33293	118.062	248.611	1.85e-18	2.51342	2.51342	118.062	299.169	2.6e-30	7d	8.75747
32	Apcs	NM_011318	calcium ion binding (GO:0005509); extracellular region (GO:0005576); extracellular space (GO:0005615); protein complex assembly (GO:0006461); protein complex (GO:0043234); metal ion binding (GO:0046872); obsolete response to protein (GO:0051789)	-1.02694	331.911	311.17	331.911	1	1.7	1.7	163.891	284.329	4.21e-07	1.29526	1.29526	163.891	202.68	0.354543	1.33887	1.33887	163.891	210.91	0.491539	1.48182	1.48182	163.891	219.337	0.000769025	3.23518	3.23518	163.891	534.818	1.82e-21	14d	9.05113
32	Lbp	NM_008489	lipopolysaccharide binding (GO:0001530); leukocyte chemotaxis involved in inflammatory response (GO:0002232); macrophage activation involved in immune response (GO:0002281); receptor binding (GO:0005102); extracellular region (GO:0005576); extracellular space (GO:0005615); transport (GO:0006810); lipid transport (GO:0006869); acute-phase response (GO:0006953); opsonization (GO:0008228); lipid bin…	-1.17204	36.8844	30.2808	36.8844	0.474872	1.15426	1.15426	26.9998	31.8176	1	1.21275	1.21275	26.9998	31.3665	0.449184	1.6109	1.6109	26.9998	41.7009	0.0225103	1.03614	1.03614	26.9998	25.3011	1	2.7768	2.7768	26.9998	75.7775	6.07e-11	14d	7.79085
32	Lst1	NM_010734	cell morphogenesis (GO:0000902); immune response (GO:0006955); regulation of cell shape (GO:0008360); membrane (GO:0016020); integral component of membrane (GO:0016021); dendrite development (GO:0016358)	1.09598	1.42689	1.46971	1.46971	1	1.15982	1.15982	1.23697	1.49089	1	0.700176	-1.42821	1.23697	0.828359	1	1.27801	1.27801	1.23697	1.54284	1	1.08744	1.08744	1.23697	1.24204	1	2.11928	2.11928	1.23697	2.75568	0.0499758	14d	4.21634
32	Prg4	NM_021400 NM_001110146	scavenger receptor activity (GO:0005044); extracellular region (GO:0005576); extracellular space (GO:0005615); immune response (GO:0006955); signal transduction (GO:0007165); polysaccharide binding (GO:0030247)	1.00216	11.7658	11.3521	11.7658	1	1.08395	1.08395	8.89915	9.83919	1	1.10052	1.10052	8.89915	9.3771	1	1.16812	1.16812	8.89915	9.9629	0.544448	1.12669	1.12669	8.89915	9.06866	0.959567	2.07665	2.07665	8.89915	18.6374	1.88e-09	14d	6.55593
32	A630076J17Rik	NM_001256174	molecular_function (GO:0003674); cellular_component (GO:0005575); biological_process (GO:0008150)	1.08022	4.48853	4.70836	4.70836	1	1.19244	1.19244	5.09234	6.233	1	0.601849	-1.66155	5.09234	2.96624	0.244894	0.536027	-1.86558	5.09234	2.62936	0.0013487	0.569102	-1.75716	5.09234	2.61917	0.0104173	0.305227	-3.27625	5.09234	1.70143	2.66e-07	14d	-7.36809
32	Cela1	NM_033612	inflammatory response (GO:0006954); peptidase activity (GO:0008233); serine-type peptidase activity (GO:0008236); post-embryonic development (GO:0009791); Wnt signaling pathway (GO:0016055); hydrolase activity (GO:0016787); exocrine pancreas development (GO:0031017); multicellular organism growth (GO:0035264); regulation of cell proliferation (GO:0042127); regulation of cell differentiation (GO:0…	1.13799	16.7435	18.3998	18.3998	0.71547	0.896314	-1.11568	22.1717	20.1656	1	0.851791	-1.174	22.1717	17.9966	0.920111	0.885574	-1.12921	22.1717	18.7186	1	0.596116	-1.67753	22.1717	11.8994	0.0103823	0.429508	-2.32825	22.1717	9.55931	7.97e-10	14d	-7.42466
32	Cish	NM_009895	regulation of cell growth (GO:0001558); protein binding (GO:0005515); plasma membrane (GO:0005886); signal transduction (GO:0007165); protein kinase C-activating G-protein coupled receptor signaling pathway (GO:0007205); negative regulation of signal transduction (GO:0009968); regulation of growth (GO:0040008)	-1.00872	6.27492	6.02429	6.27492	1	0.680655	-1.46917	8.09589	5.59662	1	0.98494	-1.01529	8.09589	7.70403	1	0.641167	-1.55965	8.09589	4.94592	0.223417	0.605491	-1.65155	8.09589	4.40984	0.597232	0.458919	-2.17903	8.09589	3.72799	0.00136066	14d	-7.8747
32	Ldhb	NM_008492 NM_001302765	catalytic activity (GO:0003824); lactate dehydrogenase activity (GO:0004457); L-lactate dehydrogenase activity (GO:0004459); binding (GO:0005488); protein binding (GO:0005515); obsolete soluble fraction (GO:0005625); cytoplasm (GO:0005737); mitochondrion (GO:0005739); carbohydrate metabolic process (GO:0005975); lactate metabolic process (GO:0006089); glycolytic process (GO:0006096); obsolete tri…	-1.05039	2.06824	1.91809	2.06824	1	0.623408	-1.60408	2.48167	1.57875	0.437046	0.791439	-1.26352	2.48167	1.8459	0.916042	0.878301	-1.13856	2.48167	2.0957	1	0.578116	-1.72976	2.48167	1.29447	0.0150805	0.37267	-2.68334	2.48167	0.968751	7.46e-06	14d	-8.41927
32	Lrit1	NM_146245	protein binding (GO:0005515); endoplasmic reticulum (GO:0005783); membrane (GO:0016020); integral component of membrane (GO:0016021); integral component of endoplasmic reticulum membrane (GO:0030176)	1.07455	1.1771	1.21508	1.21508	1	1.18793	1.18793	1.39682	1.67397	1	1.82684	1.82684	1.39682	2.42154	0.113908	0.669647	-1.49332	1.39682	0.905813	1	0.310551	-3.22008	1.39682	0.384809	0.0655765	0.2427	-4.12031	1.39682	0.352086	0.000200097	14d	-5.81895
32	Serpina1e	NM_009247	endopeptidase inhibitor activity (GO:0004866); serine-type endopeptidase inhibitor activity (GO:0004867); extracellular region (GO:0005576); extracellular space (GO:0005615); acute-phase response (GO:0006953); response to lead ion (GO:0010288); negative regulation of peptidase activity (GO:0010466); negative regulation of endopeptidase activity (GO:0010951); peptidase inhibitor activity (GO:00304…	-1.15725	13.4672	11.2118	13.4672	1	0.681219	-1.46796	34.7332	24.0593	0.0310587	0.879679	-1.13678	34.7332	29.1326	1	0.5718	-1.74886	34.7332	18.8188	0.16011	0.895119	-1.11717	34.7332	28.0318	1	0.437705	-2.28465	34.7332	15.1548	4.78e-08	14d	-7.75541
32	Sucnr1	NM_032400	obsolete rhodopsin-like receptor activity (GO:0001584); signal transducer activity (GO:0004871); receptor activity (GO:0004872); G-protein coupled receptor activity (GO:0004930); plasma membrane (GO:0005886); signal transduction (GO:0007165); G-protein coupled receptor signaling pathway (GO:0007186); membrane (GO:0016020); integral component of membrane (GO:0016021); G-protein coupled purinergic …	-1.0416	6.99967	6.51902	6.99967	1	1.09009	1.09009	6.19951	6.93317	1	0.817052	-1.22391	6.19951	4.91265	0.778668	0.586226	-1.70583	6.19951	3.48887	6.13e-05	0.958927	-1.04283	6.19951	5.37016	1	0.427602	-2.33862	6.19951	2.54505	7.44e-08	14d	-5.2211
2.01	8430408G22Rik	NM_145980 NM_001166580	molecular_function (GO:0003674); mitochondrion (GO:0005739); biological_process (GO:0008150)	1.11345	15.6215	16.7535	16.7535	0.897211	2.08463	2.08463	8.92907	18.9026	0.00106776	1.99453	1.99453	8.92907	16.9508	0.327728	0.85667	-1.16731	8.92907	7.30268	1	1.33262	1.33262	8.92907	10.8051	1	1.74661	1.74661	8.92907	15.6418	0.00669896	10h	5.99107
2.01	Nr1d1	NM_145434	DNA binding (GO:0003677); transcription factor activity, sequence-specific DNA binding (GO:0003700); steroid hormone receptor activity (GO:0003707); receptor activity (GO:0004872); RNA polymerase II transcription factor activity, ligand-activated sequence-specific DNA binding (GO:0004879); nucleus (GO:0005634); regulation of transcription, DNA-templated (GO:0006355); signal transduction (GO:00071…	1.08685	10.9913	11.504	11.504	1	2.39901	2.39901	2.82783	6.94685	0.0302206	0.736207	-1.35831	2.82783	1.99283	0.995882	1.46196	1.46196	2.82783	3.99812	1	1.0884	1.0884	2.82783	2.77289	1	1.40378	1.40378	2.82783	4.03207	0.767471	10h	4.99484
2.02	Cxx1a	NM_024170	molecular_function (GO:0003674); cellular_component (GO:0005575); biological_process (GO:0008150)	1.07934	1.14205	1.17366	1.17366	1	0.419254	-2.38519	1.7368	0.743397	0.0183462	0.813976	-1.22854	1.7368	1.32923	1	0.728334	-1.373	1.7368	1.21441	0.463105	0.630556	-1.5859	1.7368	0.990179	0.127219	0.666326	-1.50077	1.7368	1.19585	0.244362	10h	-8.07339
4.001	Cyp3a59	NM_001105160	molecular_function (GO:0003674); cellular_component (GO:0005575); biological_process (GO:0008150)	1.05915	14.2017	14.4699	14.4699	1	1.3333	1.3333	11.6283	15.7788	0.171964	2.32298	2.32298	11.6283	25.7913	8.33e-08	1.59509	1.59509	11.6283	17.7599	0.00225072	1.44628	1.44628	11.6283	15.2216	0.0366915	1.56667	1.56667	11.6283	18.2763	2.47e-05	1d	8.26432
4.001	Htatip2	NM_016865 NM_001146050 NM_001146053 NM_001146049 NM_001146052	angiogenesis (GO:0001525); catalytic activity (GO:0003824); protein serine/threonine kinase activity (GO:0004674); binding (GO:0005488); nucleus (GO:0005634); nuclear envelope (GO:0005635); cytoplasm (GO:0005737); cellular amino acid metabolic process (GO:0006520); apoptotic process (GO:0006915); multicellular organismal development (GO:0007275); metabolic process (GO:0008152); oxidoreductase act…	1.02697	15.0347	14.849	15.0347	1	1.3821	1.3821	12.9628	18.2813	0.05636	2.01047	2.01047	12.9628	24.9824	1.15e-08	1.44466	1.44466	12.9628	17.9624	0.00314867	1.32493	1.32493	12.9628	15.5498	0.04685	1.17042	1.17042	12.9628	15.3412	0.463567	1d	7.33257
4.002	Dnajb9	NM_013760	extracellular space (GO:0005615); nucleus (GO:0005634); nucleolus (GO:0005730); cytoplasm (GO:0005737); protein folding (GO:0006457); heat shock protein binding (GO:0031072); unfolded protein binding (GO:0051082)	1.07044	24.6969	25.417	25.417	1	1.16023	1.16023	20.5147	24.1539	1	0.460415	-2.17195	20.5147	9.00635	5.81e-06	1.50521	1.50521	20.5147	29.3683	0.201177	1.34351	1.34351	20.5147	24.8153	0.39798	1.9634	1.9634	20.5147	40.745	0.0233396	1d	3.80038
4.002	Gm6484	NM_001080940	molecular_function (GO:0003674); cellular_component (GO:0005575); extracellular region (GO:0005576); biological_process (GO:0008150)	-1.14678	27.2356	22.957	27.2356	0.58513	0.933689	-1.07102	46.7946	44.6975	1	0.479206	-2.08678	46.7946	21.4919	0.0400841	1.06704	1.06704	46.7946	47.7882	1	0.993132	-1.00692	46.7946	42.048	1	0.998085	-1.00192	46.7946	47.3377	1	1d	-4.09959
4.002	Hsph1	NM_013559	nucleotide binding (GO:0000166); protein binding (GO:0005515); ATP binding (GO:0005524); nucleus (GO:0005634); cytoplasm (GO:0005737); protein folding (GO:0006457); response to stress (GO:0006950); response to unfolded protein (GO:0006986); response to heat (GO:0009408); chaperone mediated protein folding requiring cofactor (GO:0051085)	-1.03922	9.04319	8.37133	9.04319	1	0.82613	-1.21046	11.6411	9.76809	1	0.496826	-2.01278	11.6411	5.5211	0.000151962	1.26457	1.26457	11.6411	14.0228	0.741023	1.02755	1.02755	11.6411	10.7667	1	0.970051	-1.03087	11.6411	11.4225	1	1d	-1.96199
4.002	Hyou1	NM_021395	nucleotide binding (GO:0000166); response to hypoxia (GO:0001666); ATP binding (GO:0005524); extracellular space (GO:0005615); nucleus (GO:0005634); endoplasmic reticulum (GO:0005783); protein folding (GO:0006457); response to stress (GO:0006950)	1.17547	23.8683	26.9957	26.9957	0.635521	0.761848	-1.3126	32.2145	24.9573	0.874865	0.461532	-2.1667	32.2145	14.2179	1.32e-07	1.03442	1.03442	32.2145	31.6877	1	0.983628	-1.01664	32.2145	28.576	1	1.24081	1.24081	32.2145	40.3782	0.773882	1d	-2.22071
4.002	Jun	NM_010591	nuclear chromatin (GO:0000790); angiogenesis (GO:0001525); release of cytochrome c from mitochondria (GO:0001836); DNA binding (GO:0003677); double-stranded DNA binding (GO:0003690); transcription factor activity, sequence-specific DNA binding (GO:0003700); obsolete RNA polymerase II transcription factor activity (GO:0003702); protein binding (GO:0005515); intracellular (GO:0005622); nucleus (GO:…	-1.04187	2.14465	1.99021	2.14465	1	0.763114	-1.31042	2.84979	2.20389	1	0.499077	-2.0037	2.84979	1.35002	0.043517	0.672502	-1.48698	2.84979	1.83198	0.422416	0.635551	-1.57344	2.84979	1.62455	0.272231	0.615783	-1.62395	2.84979	1.76921	0.160879	1d	-7.99849
4.002	Snrnp25	NM_030093	molecular_function (GO:0003674); nucleus (GO:0005634); spliceosomal complex (GO:0005681); mRNA processing (GO:0006397); biological_process (GO:0008150); RNA splicing (GO:0008380)	-1.10089	4.33665	3.83232	4.33665	1	1.07525	1.07525	3.25228	3.61959	1	0.39893	-2.5067	3.25228	1.23198	0.000129438	0.75049	-1.33246	3.25228	2.33658	0.996514	1.05568	1.05568	3.25228	3.11569	1	1.01213	1.01213	3.25228	3.14334	1	1d	-0.696104
6.022	Cyp26a1	NM_007811	monooxygenase activity (GO:0004497); iron ion binding (GO:0005506); extracellular space (GO:0005615); endoplasmic reticulum (GO:0005783); obsolete microsome (GO:0005792); obsolete electron transport (GO:0006118); central nervous system development (GO:0007417); electron carrier activity (GO:0009055); anterior/posterior pattern specification (GO:0009952); neural crest cell development (GO:0014032)…	-1.00298	7.08384	6.76427	7.08384	1	0.460103	-2.17343	13.4831	6.32833	1.26e-05	0.439211	-2.27681	13.4831	5.7007	6.17e-06	0.64354	-1.55391	13.4831	8.27003	0.131812	0.996368	-1.00365	13.4831	12.1553	1	0.68378	-1.46246	13.4831	9.36013	0.0343691	10h	-8.47024
8.0001	Apol9a	NM_173786 NM_001162883	molecular_function (GO:0003674); cellular_component (GO:0005575); biological_process (GO:0008150)	-1.16105	10.6612	8.81259	10.6612	0.47449	0.991495	-1.00858	7.05371	7.13876	1	1.20691	1.20691	7.05371	8.16609	1	2.16992	2.16992	7.05371	14.631	0.000569829	1.55099	1.55099	7.05371	9.93017	0.236155	1.2724	1.2724	7.05371	8.94138	0.276075	4d	5.19164
8.0001	Ctse	NM_007799	aspartic-type endopeptidase activity (GO:0004190); obsolete cathepsin E activity (GO:0004193); obsolete pepsin A activity (GO:0004194); extracellular space (GO:0005615); endosome (GO:0005768); proteolysis (GO:0006508); obsolete neutrophil collagenase activity (GO:0008130); peptidase activity (GO:0008233); protein autoprocessing (GO:0016540); hydrolase activity (GO:0016787); viral envelope (GO:001…	1.1683	2.98577	3.34561	3.34561	1	1.0013	1.0013	3.56561	3.60918	1	1.04699	1.04699	3.56561	3.55127	1	2.32509	2.32509	3.56561	7.87867	0.000193944	1.10991	1.10991	3.56561	3.55139	1	0.746486	-1.33961	3.56561	2.60484	0.87934	4d	4.14369
8.0001	Npl	NM_028749	catalytic activity (GO:0003824); cellular_component (GO:0005575); cytoplasm (GO:0005737); carbohydrate metabolic process (GO:0005975); biological_process (GO:0008150); metabolic process (GO:0008152); N-acetylneuraminate lyase activity (GO:0008747); lyase activity (GO:0016829)	-1.16453	1.06939	0.872557	1.06939	0.916678	1.91506	1.91506	0.583456	1.14305	0.416024	1.40585	1.40585	0.583456	0.783519	0.895453	2.07226	2.07226	0.583456	1.15927	0.00849558	1.24834	1.24834	0.583456	0.650932	1	1.24481	1.24481	0.583456	0.665463	1	4d	7.88632
8.0001	Stmn1	NM_019641	protein binding (GO:0005515); cytoplasm (GO:0005737); microtubule (GO:0005874); microtubule depolymerization (GO:0007019); mitotic spindle organization (GO:0007052); multicellular organismal development (GO:0007275); nervous system development (GO:0007399); axonogenesis (GO:0007409); tubulin binding (GO:0015631); cell differentiation (GO:0030154); negative regulation of microtubule polymerization…	1.00275	1.77365	1.70272	1.77365	1	1.042	1.042	1.81627	1.94275	1	0.934452	-1.07015	1.81627	1.62818	1	2.40693	2.40693	1.81627	4.21439	3.94e-08	1.38577	1.38577	1.81627	2.30477	0.701724	1.68353	1.68353	1.81627	2.94018	0.134778	4d	5.44808
8.0002	Col20a1	NM_028518	molecular_function (GO:0003674); structural molecule activity (GO:0005198); cellular_component (GO:0005575); extracellular region (GO:0005576); cytoplasm (GO:0005737); phosphate ion transport (GO:0006817); cell adhesion (GO:0007155); biological_process (GO:0008150)	-1.12024	1.13824	0.984234	1.13824	1	0.942465	-1.06105	1.22971	1.1798	1	1.00506	1.00506	1.22971	1.18487	1	0.406652	-2.4591	1.22971	0.475319	4.72e-06	0.693522	-1.44192	1.22971	0.774049	0.995901	0.742846	-1.34617	1.22971	0.965555	0.599374	4d	-5.30318
8.0002	Gm3893	NR_033506	molecular_function (GO:0003674); cellular_component (GO:0005575); biological_process (GO:0008150)	1.16283	0.987266	1.10453	1.10453	0.593903	0.643315	-1.55445	1.48119	0.975991	0.722561	0.863815	-1.15766	1.48119	1.2297	1	0.44369	-2.25382	1.48119	0.63081	0.000154023	0.614135	-1.62831	1.48119	0.826889	0.106728	0.614248	-1.62801	1.48119	0.919175	0.0511092	4d	-8.22224
8.0002	Pqlc1	NM_001164420 NM_025861 NM_001164424 NM_001164422 NM_001164423 NM_001164421	molecular_function (GO:0003674); cellular_component (GO:0005575); biological_process (GO:0008150); membrane (GO:0016020); integral component of membrane (GO:0016021)	1.19567	5.04298	5.81351	5.81351	0.304734	0.937386	-1.0668	7.44955	7.10544	1	0.764291	-1.3084	7.44955	5.45317	0.484909	0.461893	-2.165	7.44955	3.29316	2.16e-14	0.662989	-1.50832	7.44955	4.44394	0.120706	0.555749	-1.79937	7.44955	4.1035	4.79e-06	4d	-7.8479
16	1500017E21Rik	NR_033510	molecular_function (GO:0003674); cellular_component (GO:0005575); biological_process (GO:0008150)	-1.11772	6.37208	5.49978	6.37208	0.596237	0.959256	-1.04247	6.81261	6.68469	1	1.08487	1.08487	6.81261	7.09266	1	1.93716	1.93716	6.81261	12.6655	4.32e-08	2.60514	2.60514	6.81261	16.0631	1.52e-15	1.15096	1.15096	6.81261	7.8118	0.867659	7d	5.73566
16	Alad	NM_008525 NM_001276446	catalytic activity (GO:0003824); porphobilinogen synthase activity (GO:0004655); extracellular space (GO:0005615); cytosol (GO:0005829); porphyrin-containing compound biosynthetic process (GO:0006779); heme biosynthetic process (GO:0006783); response to nutrient (GO:0007584); metabolic process (GO:0008152); response to organic substance (GO:0010033); response to metal ion (GO:0010038); response t…	-1.12367	22.6354	19.4358	22.6354	0.530193	0.944086	-1.05923	25.4299	24.481	1	0.821687	-1.21701	25.4299	19.9975	0.759632	1.67844	1.67844	25.4299	40.9175	0.000392173	2.089	2.089	25.4299	47.9868	9.58e-08	1.38763	1.38763	25.4299	35.4761	0.0794025	7d	2.87884
16	Ankrd13a	NM_026718	molecular_function (GO:0003674); cellular_component (GO:0005575); biological_process (GO:0008150)	-1.1763	3.85897	3.15938	3.85897	0.192367	1.16268	1.16268	3.69262	4.36343	1	1.34257	1.34257	3.69262	4.73453	0.0370652	1.78056	1.78056	3.69262	6.28108	4.75e-07	2.02361	2.02361	3.69262	6.73054	4.09e-11	1.64917	1.64917	3.69262	6.11442	5.92e-07	7d	7.95859
16	Ccl9	NM_011338	cytokine activity (GO:0005125); extracellular region (GO:0005576); extracellular space (GO:0005615); chemotaxis (GO:0006935); immune response (GO:0006955); signal transduction (GO:0007165); sensory perception (GO:0007600); chemokine activity (GO:0008009)	-1.09725	15.3159	13.4652	15.3159	0.608404	1.12043	1.12043	10.386	11.8835	1	1.3413	1.3413	10.386	13.3461	0.0435762	1.74696	1.74696	10.386	17.3642	3.39e-07	2.03206	2.03206	10.386	19.0981	9.79e-17	1.5484	1.5484	10.386	16.1331	3.08e-05	7d	7.78915
16	Fads2	NM_019699	stearoyl-CoA 9-desaturase activity (GO:0004768); iron ion binding (GO:0005506); obsolete membrane fraction (GO:0005624); endoplasmic reticulum (GO:0005783); obsolete electron transport (GO:0006118); lipid metabolic process (GO:0006629); fatty acid biosynthetic process (GO:0006633); transport (GO:0006810); lipid biosynthetic process (GO:0008610); membrane (GO:0016020); integral component of membra…	-1.00581	79.6029	76.3449	79.6029	1	0.906081	-1.10365	91.9643	85.0328	1	1.03505	1.03505	91.9643	91.157	1	1.49725	1.49725	91.9643	131.911	0.00122433	2.11013	2.11013	91.9643	175.387	1.79e-05	1.39367	1.39367	91.9643	128.638	0.0479404	7d	4.93245
16	Ghr	NM_010284 NM_001048178 NM_001286370	activation of MAPK activity (GO:0000187); allantoin metabolic process (GO:0000255); receptor activity (GO:0004872); cytokine receptor activity (GO:0004896); growth hormone receptor activity (GO:0004903); protein binding (GO:0005515); extracellular region (GO:0005576); extracellular space (GO:0005615); nucleus (GO:0005634); cytoplasm (GO:0005737); mitochondrion (GO:0005739); plasma membrane (GO:00…	1.13405	67.0427	73.2887	73.2887	0.239502	0.933453	-1.07129	69.9363	66.5625	1	0.873392	-1.14496	69.9363	58.436	0.756013	1.19937	1.19937	69.9363	80.0491	0.667465	2.40412	2.40412	69.9363	151.723	9.49e-18	1.29258	1.29258	69.9363	90.9137	0.249336	7d	2.67982
16	Homer2	NM_011983 NM_001164086 NM_001164087	actin binding (GO:0003779); protein binding (GO:0005515); cytoplasm (GO:0005737); plasma membrane (GO:0005886); G-protein coupled glutamate receptor signaling pathway (GO:0007216); membrane (GO:0016020); cell junction (GO:0030054); GKAP/Homer scaffold activity (GO:0030160); G-protein coupled glutamate receptor binding (GO:0035256); synapse (GO:0045202); postsynaptic membrane (GO:0045211)	-1.18164	1.72533	1.4085	1.72533	0.199002	1.39024	1.39024	1.32916	1.88354	0.0365159	1.32506	1.32506	1.32916	1.68752	0.0554055	1.58963	1.58963	1.32916	2.02142	0.000254186	2.00841	2.00841	1.32916	2.40968	1.5e-12	1.50223	1.50223	1.32916	2.00443	0.000156655	7d	7.81557
16	Lad1	NM_133664	extracellular region (GO:0005576); proteinaceous extracellular matrix (GO:0005578); basement membrane (GO:0005604)	-1.13967	1.78559	1.50791	1.78559	0.824313	1.01556	1.01556	2.14325	2.21804	1	0.870784	-1.14839	2.14325	1.76596	1	1.47753	1.47753	2.14325	3.02859	0.0097574	2.30964	2.30964	2.14325	4.45957	2.57e-06	0.997374	-1.00263	2.14325	2.21255	1	7d	2.6517
16	Oasl1	NM_145209	molecular_function (GO:0003674); cellular_component (GO:0005575); biological_process (GO:0008150); transferase activity (GO:0016740); nucleotidyltransferase activity (GO:0016779)	-1.10517	1.95859	1.70414	1.95859	1	1.06212	1.06212	1.94589	2.11129	1	0.732121	-1.36589	1.94589	1.36934	0.75795	1.53859	1.53859	1.94589	2.86854	0.00969552	2.08739	2.08739	1.94589	3.67459	1e-08	1.22037	1.22037	1.94589	2.34253	0.689239	7d	4.54258
16	Rogdi	NM_133185	molecular_function (GO:0003674); cellular_component (GO:0005575); positive regulation of cell proliferation (GO:0008284); hemopoiesis (GO:0030097)	1.01497	5.0795	5.00823	5.0795	1	0.948641	-1.05414	6.43839	6.27296	1	0.831927	-1.20203	6.43839	5.16605	0.872289	1.23415	1.23415	6.43839	7.62428	0.636553	2.42761	2.42761	6.43839	14.1517	2.13e-07	1.40628	1.40628	6.43839	9.01346	0.0904544	7d	2.81187
16	Spry4	NM_011898	protein binding (GO:0005515); cytoplasm (GO:0005737); multicellular organismal development (GO:0007275); regulation of signal transduction (GO:0009966); membrane (GO:0016020); negative regulation of MAP kinase activity (GO:0043407)	-1.19803	1.79664	1.4497	1.79664	0.566954	1.13015	1.13015	0.896753	1.03972	1	1.34674	1.34674	0.896753	1.15184	0.76621	1.30696	1.30696	0.896753	1.13123	0.455526	2.22322	2.22322	0.896753	1.81551	1.22e-05	1.19142	1.19142	0.896753	1.06544	1	7d	7.1985
16	Stx18	NM_026959 NM_001289535 NM_001289536	SNAP receptor activity (GO:0005484); endoplasmic reticulum (GO:0005783); Golgi apparatus (GO:0005794); transport (GO:0006810); intracellular protein transport (GO:0006886); ER to Golgi vesicle-mediated transport (GO:0006888); vesicle docking involved in exocytosis (GO:0006904); protein transporter activity (GO:0008565); protein transport (GO:0015031); membrane (GO:0016020); integral component of …	-1.08733	3.44624	3.05909	3.44624	1	0.882439	-1.13322	3.57936	3.19491	1	0.861211	-1.16116	3.57936	2.92708	0.973368	1.62232	1.62232	3.57936	5.52526	0.00947498	2.13749	2.13749	3.57936	6.87156	1.38e-08	1.89682	1.89682	3.57936	6.87374	3.7e-07	7d	3.36224
24.0001	2310040G24Rik	NR_040293 NR_040292	molecular_function (GO:0003674); cellular_component (GO:0005575); biological_process (GO:0008150)	1.19849	1.33835	1.55775	1.55775	0.920365	1.08438	1.08438	1.64321	1.81492	1	0.911442	-1.09716	1.64321	1.45257	1	2.02525	2.02525	1.64321	3.17929	0.0203851	2.60977	2.60977	1.64321	3.86288	1.25e-05	1.73512	1.73512	1.64321	2.81976	0.0554519	4d	6.35736
24.0001	Crat	NM_007760	carnitine O-acetyltransferase activity (GO:0004092); mitochondrion (GO:0005739); mitochondrial inner membrane (GO:0005743); peroxisome (GO:0005777); endoplasmic reticulum (GO:0005783); lipid metabolic process (GO:0006629); fatty acid metabolic process (GO:0006631); transport (GO:0006810); membrane (GO:0016020); transferase activity (GO:0016740)	-1.10899	2.95993	2.55722	2.95993	0.775592	0.874134	-1.14399	3.39456	3.02007	1	1.50052	1.50052	3.39456	4.86402	0.0165636	2.10862	2.10862	3.39456	6.82477	3.04e-06	2.61842	2.61842	3.39456	8.02434	6.7e-14	1.58067	1.58067	3.39456	5.36186	0.000635122	4d	6.66424
24.0001	Fam46a	NM_001160378 NM_001160379	molecular_function (GO:0003674); cellular_component (GO:0005575); biological_process (GO:0008150)	-1.19928	2.11072	1.69029	2.11072	0.149188	0.970058	-1.03087	1.44571	1.43687	1	1.00789	1.00789	1.44571	1.41069	1	2.13945	2.13945	1.44571	2.9808	1.15e-12	2.44536	2.44536	1.44571	3.21369	8.61e-20	1.83407	1.83407	1.44571	2.64801	5.11e-05	4d	6.39589
32	Ethe1	NM_023154	nucleus (GO:0005634); cytoplasm (GO:0005737); mitochondrion (GO:0005739); hydrolase activity (GO:0016787); metal ion binding (GO:0046872)	-1.14583	20.7531	17.5132	20.7531	0.564519	1.00426	1.00426	24.8443	25.4319	1	1.00052	1.00052	24.8443	23.8092	1	0.765187	-1.30687	24.8443	18.2112	0.0459913	0.622954	-1.60525	24.8443	14.0116	0.000167677	0.496323	-2.01482	24.8443	12.3184	3.1e-13	14d	-2.92216
44.0011	Rad51b	NM_009014 NM_001252562		-1.14571	1.98581	1.65834	1.98581	0.903242	0.619338	-1.61463	1.66486	1.0378	0.351051	2.01078	2.01078	1.66486	3.18196	0.00157622	2.77952	2.77952	1.66486	4.38159	7.87e-12	1.78233	1.78233	1.66486	2.65853	0.0015483	2.98158	2.98158	1.66486	5.01787	8.15e-10	1d	7.93958
52.002	Cxcl1	NM_008176	cytokine activity (GO:0005125); extracellular region (GO:0005576); extracellular space (GO:0005615); intracellular (GO:0005622); inflammatory response (GO:0006954); immune response (GO:0006955); chemokine activity (GO:0008009); growth factor activity (GO:0008083); neutrophil chemotaxis (GO:0030593)	1.03643	35.2312	35.0428	35.2312	1	1.14564	1.14564	6.98129	8.06495	1	0.404383	-2.4729	6.98129	2.6598	0.00863172	0.887532	-1.12672	6.98129	5.87178	1	0.446777	-2.23825	6.98129	2.79198	0.000885272	5.6971	5.6971	6.98129	40.4006	0.000169187	1d

## Sheet: Table S5 
Table S5. Shown are 7,225 Stringent sex independent genes (FPKM >1, EdgeR adjusted p>0.1, FC <1.2). Columns B-F show the transcription factor binding sites obtained by ChIP-seq associated to each gene, as described in Fig. 4. Shown are the peak ID and distance to the TSS. BCL6 binding sites are from Table S1G in Zhang et.al Mol Cell Biol 2012, PMID:22158971; STAT5 binding sites are from Table S1F…
	Transcription factor binding sites- Region (distance to TSS)					DHS, Region (Distance to TSS)
Gene Symbol	CUX2	BCL6	STAT5_M	STAT5_F	STAT5_SI	DHS M	DHS F	DHS SI
0610005C13Rik	NA	NA	NA	NA	NA	NA	NA	NA
0610007P14Rik	NA	1388 (-313), 1387 (+14825), 1386 (+65600)	1011 (-1292)	13504 (+10528), 13523 (+65704)	11273 (+57964)	NA	NA	15647 (-2050), 15646 (-339), 15645 (+1342), 15644 (+2315), 15643 (+5136), 15642 (+5885), 15641 (+6739), 15640 (+10635), 15639 (+14621), 15638 (+31504), 15637 (+39115), 15636 (+57907), 15635 (+65658), 15634 (+71944)
0610009B22Rik	NA	887 (+31355)	NA	13873 (-65154)	5669 (+31501)	9646 (-38626)	NA	9645 (-168), 9644 (+6832), 9643 (+29733), 9642 (+31445)
0610009O20Rik	NA	NA	NA	NA	NA	NA	NA	32311 (-9101), 32312 (+90), 32313 (+2780), 32314 (+5700), 32315 (+13722), 32316 (+18020), 32317 (+19109), 32318 (+27766), 32319 (+28499), 32320 (+32333), 32321 (+32934)
0610010F05Rik	NA	NA	NA	NA	NA	NA	NA	9033 (-4549)
0610010K14Rik	NA	959 (-73)	NA	NA	NA	NA	NA	10497 (-2076), 10496 (-58), 10495 (+900)
0610012G03Rik	NA	NA	NA	NA	NA	NA	NA	NA
0610030E20Rik	NA	NA	NA	NA	NA	NA	NA	56355 (-2122), 56356 (+267), 56357 (+1287)
0610037L13Rik	NA	NA	NA	NA	11857 (+136)	NA	NA	47348 (+15), 47349 (+3091), 47350 (+3433), 47351 (+10041), 47352 (+31019), 47353 (+31593), 47354 (+32235)
0610040B10Rik	NA	NA	NA	NA	NA	NA	NA	NA
0610040J01Rik	1040 (-24084), 1041 (+124432)	4586 (+11660), 4587 (+124327)	NA	14416 (+116194), 13860 (+152151)	4367 (+10612), 3430 (+35000), 7770 (+57228), 4312 (+85700), 7913 (+98054), 3258 (+124301), 10059 (+126107), 8067 (+136893), 9902 (+140227), 9903 (+140246)	50993 (-57065), 51023 (+141201)	NA	50994 (-24089), 50995 (-22980), 50996 (-157), 50997 (+4986), 50998 (+7203), 50999 (+8947), 51000 (+10625), 51001 (+11588), 51002 (+13037), 51003 (+13586), 51004 (+16533), 51005 (+24945), 51006 (+26814), 51007 (+27648), 51008 (+35056), 51009 (+62565), 51010 (+79061), 51011 (+79871), 51012 (+80806), 51013 (+81770), 51014 (+85727), 51015 (+94198), 51016 (+98250), 51017 (+102597), 51018 (+116098), 51…
1010001N08Rik	NA	NA	NA	NA	NA	NA	NA	NA
1110001J03Rik	NA	NA	NA	NA	12929 (-1024)	NA	NA	55522 (-4472), 55523 (-3302), 55524 (-2164), 55525 (-424)
1110004E09Rik	NA	NA	NA	NA	10438 (+203)	NA	NA	27849 (+62), 27848 (+9981), 27847 (+37005), 27846 (+68958)
1110004F10Rik	1293 (+192198)	5582 (+129443), 5583 (+193101)	NA	15005 (+133526)	11719 (+129371)	NA	NA	62366 (-60), 62367 (+38983), 62368 (+68479), 62369 (+107840), 62370 (+129156), 62371 (+129519), 62372 (+133832), 62373 (+143683), 62374 (+144584), 62375 (+152948), 62376 (+159274), 62377 (+162564), 62378 (+168983), 62379 (+183222), 62380 (+191497), 62381 (+192076), 62382 (+193021), 62383 (+195836), 62384 (+197590), 62385 (+199298), 62386 (+208863), 62387 (+213184)
1110007C09Rik	NA	1621 (+25253)	NA	NA	8094 (+25585)	NA	NA	18000 (-26893), 17999 (-324), 17998 (+10239), 17997 (+17055), 17996 (+18969), 17995 (+19655), 17994 (+20115), 17993 (+22032), 17992 (+22476), 17991 (+26353)
1110008F13Rik	NA	NA	NA	NA	NA	NA	NA	40679 (+83), 40680 (+6047)
1110008L16Rik	NA	NA	NA	NA	NA	NA	NA	14615 (+250)
1110008P14Rik	NA	3324 (+21123)	NA	NA	4356 (+21125)	NA	NA	37512 (+79), 37511 (+18755), 37510 (+20256), 37509 (+21003)
1110012L19Rik	NA	NA	NA	NA	NA	NA	NA	72258 (-133), 72259 (+6958)
1110032A03Rik	NA	NA	NA	NA	NA	NA	NA	68969 (-2170)
1110037F02Rik	NA	NA	NA	NA	NA	NA	45210 (+61458)	45207 (-86538), 45208 (-38822), 45209 (+74)
1110038B12Rik	NA	NA	NA	NA	NA	NA	NA	NA
1110038F14Rik	NA	NA	NA	NA	NA	NA	NA	24149 (-22986), 24150 (-25), 24151 (+4037)
1110054M08Rik	NA	NA	NA	NA	NA	NA	NA	NA
1110058L19Rik	NA	29 (-106)	NA	NA	4697 (-84461)	NA	NA	264 (+94)
1110059G10Rik	NA	NA	NA	NA	3949 (+16517)	NA	NA	71764 (-21)
1110065P20Rik	NA	NA	NA	14173 (+32784)	NA	NA	NA	48016 (-1273), 48015 (-6), 48014 (+2874), 48013 (+32794), 48012 (+40861), 48011 (+41927)
1190005I06Rik	NA	5984 (+12090)	NA	NA	1964 (+12154)	67225 (+2559)	NA	67227 (-10426), 67226 (+214), 67224 (+12251), 67223 (+14466), 67222 (+16209), 67221 (+34789)
1190007I07Rik	NA	NA	NA	NA	10251 (-213)	NA	NA	6914 (+65)
1200014J11Rik	NA	972 (-11)	481 (+20073)	NA	9047 (-172), 9337 (+37293)	NA	NA	10635 (-23119), 10636 (-16663), 10637 (+155), 10638 (+20039), 10639 (+37332)
1300002E11Rik	NA	NA	NA	NA	NA	NA	NA	NA
1300017J02Rik	NA	6304 (+39440), 6303 (+44478), 6302 (+46898)	NA	NA	3606 (+536), 12811 (+39446), 7449 (+44425), 9611 (+46725), 7091 (+48727)	NA	NA	70824 (-6454), 70823 (-18), 70822 (+1134), 70821 (+13244), 70820 (+15647), 70819 (+30037), 70818 (+39501), 70817 (+44516), 70816 (+46180), 70815 (+46899), 70814 (+48622)
1500011K16Rik	NA	NA	NA	NA	NA	NA	NA	NA
1500017E21Rik	NA	NA	NA	NA	NA	NA	NA	NA
1600002H07Rik	588 (-507)	2592 (-312)	NA	NA	NA	28771 (-22774)	NA	28770 (-255)
1600002K03Rik	NA	NA	NA	NA	9509 (-4417)	NA	NA	6464 (-3988), 6465 (-316)
1600012H06Rik	NA	NA	NA	NA	NA	NA	NA	28601 (+204)
1600014C10Rik	NA	5399 (+7268), 5400 (+17235), 5401 (+34455)	683 (+12444), 1494 (+17314)	NA	5235 (+34493)	NA	NA	60167 (-26088), 60168 (-3341), 60169 (+1821), 60170 (+6767), 60171 (+12365), 60172 (+17243), 60173 (+29536), 60174 (+34447), 60175 (+41840)
1600020E01Rik	NA	NA	NA	NA	NA	NA	NA	NA
1700019G17Rik	NA	NA	NA	NA	5281 (-4989), 12412 (-2307)	NA	NA	56637 (-5021), 56636 (-4206), 56635 (-3406), 56634 (-2228), 56633 (-1312), 56632 (-13)
1700020I14Rik	NA	NA	NA	NA	NA	NA	NA	NA
1700021F05Rik	NA	NA	NA	NA	NA	NA	NA	5325 (-8647), 5324 (+116), 5323 (+3141), 5322 (+3772), 5321 (+7752), 5320 (+14960)
1700021K19Rik	NA	2451 (+49835)	NA	NA	9901 (+49912)	NA	NA	26831 (-2074), 26830 (+84), 26829 (+14633), 26828 (+49725), 26827 (+55179), 26826 (+59793), 26825 (+60275), 26824 (+64759)
1700037H04Rik	NA	3501 (-178)	NA	NA	4760 (-4142)	NA	NA	39914 (-5458), 39913 (-4164), 39912 (-200), 39911 (+17150)
1700048O20Rik	NA	6374 (-12749)	NA	NA	4839 (-14300), 9893 (-12863)	NA	NA	71688 (-14309), 71689 (-12844), 71690 (-11347)
1700052N19Rik	NA	NA	NA	NA	NA	NA	NA	4488 (-1482), 4487 (+88)
1700113A16Rik	NA	NA	NA	NA	NA	NA	NA	NA
1700123O20Rik	NA	NA	NA	NA	9635 (-7102)	NA	NA	21001 (-32436), 21002 (-7158), 21003 (+474)
1810008I18Rik	NA	NA	NA	NA	NA	NA	NA	NA
1810013L24Rik	529 (+697374), 530 (+758556)	2341 (-657), 2342 (+697315)	1143 (+697380)	NA	12042 (-6341), 7720 (-651), 5584 (+18760), 6752 (+758523), 2509 (+850539)	25779 (+938372)	NA	25768 (-60884), 25769 (-6242), 25770 (+200), 25771 (+13863), 25772 (+18779), 25773 (+37577), 25774 (+39782), 25775 (+697311), 25776 (+737489), 25777 (+758510), 25778 (+850531), 25780 (+994568)
1810019D21Rik	NA	NA	NA	NA	NA	NA	NA	NA
1810022K09Rik	NA	NA	NA	NA	NA	NA	NA	NA
1810026J23Rik	NA	NA	NA	NA	NA	NA	NA	68006 (+364)
1810030O07Rik	NA	NA	NA	NA	NA	NA	NA	71944 (-51972), 71943 (+312)
1810037I17Rik	NA	3921 (-17)	NA	NA	5098 (-56)	44329 (+41891)	NA	44328 (+17)
1810043G02Rik	NA	NA	NA	NA	10590 (-3305)	NA	NA	6248 (-2709), 6249 (-1858), 6250 (-43), 6251 (+6307)
1810043H04Rik	NA	NA	NA	NA	NA	NA	13467 (+36314)	13464 (+212), 13465 (+2229), 13466 (+21356), 13468 (+43783)
1810058I24Rik	NA	NA	NA	NA	NA	NA	NA	NA
2010107E04Rik	NA	1478 (+23100), 1477 (+55633)	NA	NA	10690 (+23142), 8780 (+55717)	NA	NA	16471 (+72), 16470 (+622), 16469 (+8704), 16468 (+10706), 16467 (+16260), 16466 (+20051), 16465 (+21652), 16464 (+22389), 16463 (+23079), 16462 (+30058), 16461 (+33425), 16460 (+55649), 16459 (+58809), 16458 (+69849), 16457 (+72673)
2010111I01Rik	374 (+311254)	1666 (+243179), 1667 (+309202), 1668 (+311304)	104 (-113241)	14872 (+120006), 13943 (+289556)	3939 (-106149), 2579 (+82247), 9894 (+99271), 5457 (+216236), 4759 (+237783), 2985 (+243214), 5197 (+255476), 9167 (+276011), 6980 (+310448), 12578 (+330737), 9688 (+382507)	NA	NA	18475 (-121415), 18476 (-107596), 18477 (-106588), 18478 (-98037), 18479 (-50103), 18480 (-46455), 18481 (-41633), 18482 (-36608), 18483 (+31980), 18484 (+48928), 18485 (+82007), 18486 (+82469), 18487 (+120188), 18488 (+140020), 18489 (+213101), 18490 (+216165), 18491 (+216938), 18492 (+220697), 18493 (+225125), 18494 (+231772), 18495 (+232805), 18496 (+238332), 18497 (+241322), 18498 (+243390), …
2010320M18Rik	NA	NA	NA	NA	NA	NA	NA	NA
2210015D19Rik	NA	NA	NA	NA	NA	NA	NA	NA
2210016F16Rik	NA	NA	NA	NA	NA	NA	NA	18345 (+46)
2210016L21Rik	NA	NA	NA	NA	13077 (+9394)	NA	NA	52677 (-9303), 52678 (-8699), 52679 (+148), 52680 (+1790), 52681 (+3085), 52682 (+6924), 52683 (+8686), 52684 (+9477), 52685 (+22590), 52686 (+23134), 52687 (+26242), 52688 (+27215)
2210039B01Rik	NA	NA	NA	NA	NA	NA	NA	NA
2210408F21Rik	NA	NA	NA	NA	NA	NA	NA	NA
2300009A05Rik	NA	6173 (-88)	NA	NA	2039 (-14996)	NA	NA	69533 (-191619), 69532 (-169813), 69531 (-156860), 69530 (-151652), 69529 (-142845), 69528 (-142154), 69527 (-135996), 69526 (-135277), 69525 (-134173), 69524 (-90), 69523 (+12521)
2310009A05Rik	NA	NA	NA	NA	NA	NA	NA	NA
2310010J17Rik	NA	NA	NA	NA	NA	NA	NA	NA
2310011J03Rik	NA	NA	NA	NA	10344 (+9)	NA	NA	6512 (-2735), 6511 (+1084), 6510 (+1986), 6509 (+3033), 6508 (+6176), 6507 (+9086), 6506 (+14162), 6505 (+15560), 6504 (+18146), 6503 (+23201)
2310022A10Rik	NA	NA	NA	NA	NA	NA	NA	59768 (-84)
2310022B05Rik	NA	NA	NA	NA	4992 (+11289), 12722 (+73822)	NA	NA	67525 (-52550), 67524 (-14355), 67523 (-5725), 67522 (-96), 67521 (+4784), 67520 (+11516), 67519 (+27388), 67518 (+28148), 67517 (+73942), 67516 (+77204)
2310030G06Rik	NA	6131 (+7208)	NA	NA	NA	NA	NA	68968 (+234), 68967 (+6999)
2310033P09Rik	NA	NA	NA	NA	NA	NA	NA	9975 (+634), 9976 (+2064), 9977 (+18706)
2310035C23Rik	42 (+477)	NA	NA	NA	NA	NA	NA	2031 (+53), 2032 (+54692)
2310036O22Rik	NA	NA	NA	NA	NA	NA	NA	65767 (-1466), 65768 (+57), 65769 (+866)
2310039H08Rik	NA	2737 (+808)	NA	NA	2447 (+855)	NA	NA	30008 (-702), 30009 (+332), 30010 (+1644)
2310040G24Rik	NA	NA	NA	NA	NA	NA	NA	NA
2310045N01Rik	NA	NA	NA	NA	NA	NA	NA	65214 (-110)
2310047M10Rik	NA	NA	NA	NA	NA	NA	10380 (-11592)	10381 (+293)
2410002F23Rik	NA	NA	NA	NA	NA	NA	NA	60274 (+17)
2410004B18Rik	NA	NA	NA	13486 (+25925)	NA	NA	NA	44791 (+128), 44792 (+4135), 44793 (+26224)
2410004N09Rik	NA	NA	NA	NA	NA	NA	NA	NA
2410006H16Rik	NA	NA	NA	NA	NA	NA	NA	NA
2410015M20Rik	616 (-2785)	2763 (-3056)	NA	NA	4051 (-2964), 5064 (-295)	NA	NA	30340 (-4965), 30339 (-4011), 30338 (-3593), 30337 (-2609), 30336 (-181)
2410127L17Rik	NA	NA	NA	NA	NA	NA	NA	34560 (-191), 34561 (+691), 34562 (+16953)
2510003E04Rik	NA	NA	NA	NA	NA	NA	NA	5694 (-11939), 5693 (+151), 5692 (+28496)
2510039O18Rik	NA	NA	NA	NA	NA	NA	NA	49295 (-4174), 49296 (-2552), 49297 (-2055), 49298 (+154), 49299 (+1035)
2610001J05Rik	NA	NA	64 (-98235)	NA	NA	NA	NA	54917 (-729224), 54916 (+93)
2610002J02Rik	NA	4482 (-3704), 4483 (+73473)	NA	13837 (-3675)	4338 (+67062), 3063 (+73713)	49758 (+66906)	49755 (-3708)	49751 (-21338), 49752 (-15514), 49753 (-14400), 49754 (-11620), 49756 (-279), 49757 (+30859), 49759 (+73384)
2610002M06Rik	NA	NA	NA	NA	NA	NA	NA	72551 (+275)
2610005L07Rik	NA	NA	NA	NA	NA	NA	NA	NA
2610008E11Rik	NA	NA	NA	NA	NA	NA	NA	6298 (-19043), 6297 (+78)
2610034B18Rik	NA	NA	NA	NA	8890 (-658)	61203 (-50356)	NA	61204 (-78694), 61202 (-232)
2610507B11Rik	NA	NA	NA	NA	9257 (+592)	NA	NA	10955 (+106)
2610528J11Rik	NA	4302 (-29464), 4303 (-26807)	NA	13928 (-13542)	3478 (-27100), 12967 (-10000)	NA	NA	47779 (-29535), 47780 (-26826), 47781 (-26304), 47782 (-13498), 47783 (-8869), 47784 (-4540), 47785 (-3608), 47786 (-236), 47787 (+850), 47788 (+14770)
2700029M09Rik	NA	NA	NA	NA	2860 (+75231)	NA	NA	65018 (-44), 65019 (+9921), 65020 (+36831), 65021 (+64377)
2700060E02Rik	NA	NA	NA	NA	10467 (+16327)	NA	NA	19938 (-82029), 19937 (-16096), 19936 (+112), 19935 (+15971), 19934 (+26670), 19933 (+46700)
2700062C07Rik	NA	NA	NA	NA	NA	NA	NA	31939 (-211694), 31940 (-165381), 31941 (-3791), 31942 (-3221), 31943 (-31)
2700089E24Rik	NA	NA	NA	NA	NA	NA	NA	58413 (+239)
2700094K13Rik	NA	NA	NA	NA	NA	NA	NA	38699 (+175), 38698 (+4471), 38697 (+10392)
2810004N23Rik	NA	6015 (+21899)	NA	NA	NA	NA	67535 (+21899)	67540 (-79), 67539 (+9339), 67538 (+17238), 67537 (+17706), 67536 (+19872), 67534 (+35444), 67533 (+42814)
2810006K23Rik	NA	NA	NA	NA	12207 (+7674)	NA	NA	53363 (-150), 53364 (+6499), 53365 (+24136), 53366 (+24426)
2810008D09Rik	NA	NA	NA	NA	NA	NA	NA	NA
2810013P06Rik	NA	NA	NA	NA	NA	NA	NA	NA
2810025M15Rik	NA	NA	1190 (-237390), 130 (-224925)	NA	7460 (-158204)	NA	NA	3137 (-158024), 3138 (-122907), 3139 (-29)
2810403A07Rik	NA	NA	NA	NA	NA	NA	NA	43173 (-8202), 43174 (-1393), 43175 (+198)
2810408M09Rik	NA	NA	NA	NA	NA	NA	NA	41071 (-142), 41070 (+6005), 41069 (+11079)
2810428I15Rik	NA	NA	NA	NA	NA	NA	NA	65256 (-3682), 65255 (+438), 65254 (+2266)
2900076A07Rik	NA	NA	NA	NA	NA	NA	NA	NA
2900097C17Rik	NA	NA	NA	NA	NA	NA	NA	NA
3010026O09Rik	NA	880 (+1677), 881 (+19802)	NA	NA	9561 (-35568), 7298 (-16226), 4731 (+1663), 10555 (+10091), 7762 (+19791), 12542 (+22987), 10198 (+27286)	9558 (+14192)	NA	9538 (-42247), 9539 (-36305), 9540 (-35040), 9541 (-29491), 9542 (-28479), 9543 (-27372), 9544 (-26350), 9545 (-19749), 9546 (-17660), 9547 (-16230), 9548 (-15304), 9549 (-13235), 9550 (-6579), 9551 (-6364), 9552 (-21), 9553 (+1584), 9554 (+2365), 9555 (+4288), 9556 (+10161), 9557 (+11772), 9559 (+19826), 9560 (+22617), 9561 (+23545), 9562 (+24242), 9563 (+25031), 9564 (+26076), 9565 (+26947), 95…
3110002H16Rik	NA	NA	NA	NA	NA	NA	NA	NA
3110040N11Rik	NA	NA	NA	NA	NA	NA	NA	61381 (-16)
3110057O12Rik	NA	NA	NA	NA	NA	NA	NA	42293 (+84), 42294 (+18002), 42295 (+44521), 42296 (+45050), 42297 (+49584)
3830406C13Rik	406 (-715176), 407 (-630953), 408 (-525349), 409 (-524332)	1783 (-705408), 1784 (-675666), 1785 (-508785), 1786 (-418335), 1787 (-389846), 1788 (-179443), 1789 (-171525)	631 (-714386), 1034 (-418154)	NA	1864 (-710384), 7342 (-705514), 8731 (-675365), 5855 (-400681), 12973 (-181148), 8344 (-179474), 9017 (-171605)	19794 (-715176), 19803 (-525144), 19805 (-418109), 19818 (+41029)	NA	19792 (-729050), 19793 (-727680), 19795 (-711973), 19796 (-705481), 19797 (-674004), 19798 (-668328), 19799 (-666629), 19800 (-664460), 19801 (-641026), 19802 (-592554), 19804 (-508696), 19806 (-415400), 19807 (-389870), 19808 (-206808), 19809 (-197862), 19810 (-181136), 19811 (-179406), 19812 (-178457), 19813 (-171519), 19814 (-144153), 19815 (-134448), 19816 (+303), 19817 (+19083)
4833418N02Rik	NA	NA	NA	NA	NA	NA	NA	NA
4833420G17Rik	NA	NA	NA	NA	NA	NA	NA	19675 (-6248), 19676 (+11)
4930404N11Rik	NA	NA	NA	NA	NA	NA	NA	6823 (-7749), 6822 (-5181), 6821 (-3392), 6820 (-2037), 6819 (-411), 6818 (+2401), 6817 (+6239)
4930413G21Rik	NA	NA	NA	NA	NA	NA	NA	NA
4930453N24Rik	NA	NA	NA	14952 (+186347)	NA	NA	NA	27542 (+142), 27541 (+185136)
4930539J05Rik	NA	NA	NA	NA	NA	NA	NA	NA
4930581F22Rik	NA	NA	NA	NA	NA	NA	NA	NA
4931406C07Rik	NA	NA	NA	NA	NA	NA	NA	67867 (-4560), 67866 (-99)
4931406P16Rik	NA	NA	NA	NA	13177 (+17381)	NA	NA	60056 (+302), 60055 (+7901), 60054 (+11426), 60053 (+17174), 60052 (+37277)
4931408D14Rik	NA	NA	NA	NA	NA	NA	NA	NA
4932438A13Rik	NA	NA	NA	NA	NA	NA	NA	42224 (-100076), 42225 (-22006), 42226 (-8863), 42227 (+125), 42228 (+54896), 42229 (+55425), 42230 (+67622), 42231 (+79213)
4933411K16Rik	NA	NA	NA	NA	NA	NA	NA	35563 (-1595), 35564 (+1105), 35565 (+2195), 35566 (+19008), 35567 (+20253)
4933434E20Rik	NA	NA	NA	NA	NA	NA	NA	43283 (-272)
5031425E22Rik	NA	4508 (+451020), 4507 (+452074), 4506 (+844226)	NA	15059 (+393329), 14034 (+844365)	5755 (+25520), 2383 (+102748), 5458 (+450956), 2116 (+846253)	NA	NA	50087 (-202), 50086 (+14555), 50085 (+15350), 50084 (+17982), 50083 (+19085), 50082 (+19626), 50081 (+21583), 50080 (+23217), 50079 (+25590), 50078 (+27364), 50077 (+30632), 50076 (+31751), 50075 (+33512), 50074 (+36958), 50073 (+46855), 50072 (+102733), 50071 (+450930), 50070 (+582183), 50069 (+844204), 50068 (+846224)
5031439G07Rik	NA	NA	NA	NA	NA	NA	NA	24758 (-13555), 24757 (-8182), 24756 (-174), 24755 (+784), 24754 (+4830), 24753 (+14648)
5033403H07Rik	NA	NA	NA	NA	NA	NA	NA	NA
5430416N02Rik	NA	NA	NA	NA	NA	NA	NA	NA
5730409E04Rik	NA	NA	NA	NA	NA	NA	NA	48092 (+59)
5730455P16Rik	NA	NA	NA	NA	NA	NA	NA	11128 (-11), 11127 (+26015)
5730508B09Rik	NA	3926 (-33755)	NA	NA	NA	44375 (+52550)	NA	44381 (-52730), 44380 (-33908), 44379 (-18100), 44378 (+182), 44377 (+42707), 44376 (+48054)
5830473C10Rik	NA	4653 (+357), 4654 (+7279)	NA	NA	6913 (+596), 2257 (+7311)	NA	NA	51670 (-39880), 51671 (-38462), 51672 (-9828), 51673 (-9258), 51674 (-8563), 51675 (-6781), 51676 (-2290), 51677 (-1190), 51678 (+712), 51679 (+7130), 51680 (+16713), 51681 (+19702), 51682 (+21112), 51683 (+25457), 51684 (+25957), 51685 (+27032), 51686 (+27806), 51687 (+28344), 51688 (+29690), 51689 (+30794), 51690 (+31641), 51691 (+35888), 51692 (+39503)
6030458C11Rik	NA	NA	NA	NA	NA	NA	NA	22710 (-147), 22709 (+29093)
6330416G13Rik	NA	4166 (-4888), 4167 (-3865)	NA	NA	9384 (-10856), 8724 (-4299), 10168 (+3095)	NA	NA	46425 (-10715), 46426 (-4287), 46427 (-1426), 46428 (-46), 46429 (+1380), 46430 (+3380), 46431 (+9322), 46432 (+14077)
6430706D22Rik	NA	NA	NA	NA	NA	NA	NA	NA
6820431F20Rik	NA	NA	NA	NA	NA	NA	NA	NA
8030462N17Rik	NA	NA	NA	NA	NA	NA	NA	NA
8430408G22Rik	NA	5197 (-15009), 5198 (-13042), 5199 (+2115)	NA	NA	5078 (-15141), 6013 (-12872), 2332 (-24)	NA	NA	57760 (-15116), 57761 (-13902), 57762 (-12944), 57763 (-11541), 57764 (-2728), 57765 (-284), 57766 (+1192), 57767 (+1777), 57768 (+3091), 57769 (+19819)
8430419L09Rik	NA	NA	NA	NA	NA	NA	NA	58506 (+27), 58507 (+2418), 58508 (+3096), 58509 (+3908)
9030624J02Rik	NA	NA	NA	NA	NA	NA	62442 (+79691), 62443 (+80302)	62438 (-25137), 62439 (-24838), 62440 (+288), 62441 (+1225)
9130011E15Rik	NA	3197 (+200)	NA	NA	NA	NA	NA	35813 (+110)
9130401M01Rik	NA	NA	NA	NA	NA	23440 (+11565)	23443 (-19260)	23442 (+185), 23441 (+1830), 23439 (+28961), 23438 (+46389)
9330162012Rik	NA	NA	NA	NA	NA	NA	NA	NA
9430008C03Rik	NA	NA	NA	NA	NA	NA	NA	NA
9430016H08Rik	NA	NA	NA	NA	NA	NA	NA	780 (-14903), 781 (-13551), 782 (+364)
9530068E07Rik	219 (+21793)	893 (+6415)	NA	NA	12644 (+5225)	NA	NA	9714 (-18628), 9715 (-15506), 9716 (-14998), 9717 (-12498), 9718 (-6209), 9719 (-1739), 9720 (+284), 9721 (+4308), 9722 (+5239), 9723 (+5933), 9724 (+6344), 9725 (+9036), 9726 (+21895), 9727 (+25099)
9530082P21Rik	NA	NA	NA	NA	NA	NA	NA	NA
9930021J03Rik	NA	NA	NA	NA	NA	NA	NA	34923 (+64), 34922 (+62230), 34921 (+65154)
9930104L06Rik	NA	NA	NA	NA	NA	NA	NA	NA
A130077B15Rik	NA	NA	NA	NA	NA	NA	NA	NA
A1cf	708 (+2827)	3118 (+86200)	577 (+18682), 975 (+21852)	NA	4435 (-65), 6076 (+2435), 4297 (+27893), 10566 (+38428), 1854 (+48192)	35002 (+18695), 35004 (+22338)	NA	34994 (-154179), 34995 (-125321), 34996 (-104525), 34997 (-3239), 34998 (-79), 34999 (+1905), 35000 (+2788), 35001 (+16056), 35003 (+21654), 35005 (+26489), 35006 (+27227), 35007 (+28191), 35008 (+29143), 35009 (+34625), 35010 (+86123), 35011 (+103487)
A230046K03Rik	NA	NA	NA	NA	NA	NA	NA	6959 (+59), 6960 (+93580), 6961 (+101127), 6962 (+102618)
A330023F24Rik	NA	NA	NA	NA	NA	NA	NA	NA
A430005L14Rik	NA	NA	NA	NA	NA	NA	NA	49665 (-1404), 49666 (+176), 49667 (+2515)
A530054K11Rik	NA	NA	NA	NA	NA	NA	NA	18618 (+101)
A630076J17Rik	NA	NA	NA	NA	NA	NA	NA	NA
A730008H23Rik	NA	NA	NA	NA	NA	NA	NA	NA
A730017L22Rik	NA	NA	NA	NA	NA	NA	NA	NA
A730098P11Rik	NA	NA	NA	NA	NA	NA	NA	NA
AA415398	NA	NA	NA	NA	NA	NA	NA	NA
AA987161	NA	NA	NA	NA	NA	NA	NA	18617 (+203)
Aaas	NA	NA	NA	NA	NA	NA	NA	25520 (-9)
Aacs	NA	4814 (+15361), 4815 (+20113)	NA	NA	3922 (-9574), 3961 (-9429), 10638 (+89), 4903 (+9625), 8293 (+15334), 11579 (+20075), 2664 (+22401)	NA	NA	53471 (-27596), 53472 (-23473), 53473 (-23054), 53474 (-13472), 53475 (-10247), 53476 (-9140), 53477 (-8458), 53478 (-4890), 53479 (+224), 53480 (+4868), 53481 (+9574), 53482 (+10446), 53483 (+15461), 53484 (+19314), 53485 (+20017), 53486 (+22434), 53487 (+23112), 53488 (+33920), 53489 (+45767), 53490 (+46936), 53491 (+49487), 53492 (+52878), 53493 (+53908)
Aadac	NA	NA	NA	NA	NA	NA	NA	42587 (+33), 42588 (+14803), 42589 (+22333)
Aaed1	NA	1671 (-1501)	NA	13592 (-3018)	12901 (-36864), 11794 (+25772)	NA	NA	18577 (-36867), 18576 (-31576), 18575 (-5843), 18574 (-2965), 18573 (-1515), 18572 (+93), 18571 (+25704)
Aagab	NA	6174 (+148197)	NA	NA	12834 (+10013)	NA	NA	69534 (-78), 69535 (+10352), 69536 (+12284), 69537 (+44509), 69538 (+45423), 69539 (+51730), 69540 (+85025), 69541 (+96699), 69542 (+103808), 69543 (+108986), 69544 (+113673), 69545 (+114037), 69546 (+115026), 69547 (+128971), 69548 (+141268), 69549 (+142459), 69550 (+143865), 69551 (+148056), 69552 (+152699), 69553 (+153414)
[truncated: 7,053 more rows]

## Sheet: Table S6
Table S6 - qPCR primers
[truncated: 19 more rows]

[truncated: 2 more sheets: Table S7, Table S8 ]
